# Supplementary material for: Functional disease architectures reveal unique biological role of transposable elements
Source: Nat Commun. 2019 Sep 6;10:4054. doi: 10.1038/s41467-019-11957-5 (PMC6731302; doi:10.1038/s41467-019-11957-5)
Supplement: Supplementary file 9 — Supplementary Data 5 [file 41467_2019_11957_MOESM9_ESM.xlsx]

## Sheet: Supplementary Table 13
TE_Name	TE_Family	Enr	Enr_se	Enr_p
MLT1J2	LTR	0.888093	0.0565551	2.16184e-05
LTR33	LTR	0.872002	0.0434222	5.14346e-05
MER58B	DNA	0.868794	0.0307286	4.64752e-08
MLT1H1	LTR	0.852879	0.0468437	1.99374e-06
MLT1J1	LTR	0.842869	0.0453261	1.26095e-07
MER3	DNA	0.835845	0.0435944	9.26798e-15
MER115	DNA	0.827284	0.0519068	1.37708e-05
LTR16A1	LTR	0.812401	0.0475135	6.44596e-08
MER119	DNA	0.809914	0.0378013	6.75125e-07
ERV3-16A3_LTR	LTR	0.804318	0.057713	9.35691e-06
LTR79	LTR	0.804031	0.0439441	1.16276e-09
LTR16D	LTR	0.798139	0.0508042	2.34866e-06
LTR78B	LTR	0.797607	0.0432427	2.47966e-09
LTR16A2	LTR	0.785413	0.0528301	2.0163e-07
LTR16E1	LTR	0.781014	0.0449571	4.07439e-10
Tigger9a	DNA	0.779772	0.0433393	2.18462e-05
MER77	LTR	0.769419	0.0654644	2.96108e-05
LTR82A	LTR	0.768795	0.0437465	1.6291e-08
L1ME4a	LINE	0.768212	0.0580338	2.13337e-27
MER5C	DNA	0.767871	0.0482615	3.85037e-07
LTR16A	LTR	0.766988	0.042469	2.43982e-14
MER90	LTR	0.763155	0.0534598	2.39075e-06
Charlie21a	DNA	0.762759	0.0519304	3.8547e-05
MER45C	DNA	0.755479	0.0445095	4.70089e-08
MER63B	DNA	0.753962	0.0346944	3.32398e-12
Tigger9b	DNA	0.747156	0.0523752	2.26114e-07
MER82	DNA	0.745816	0.036891	1.21719e-14
HAL1-2a_MD	LINE	0.743403	0.076771	3.47074e-05
LTR16C	LTR	0.741115	0.044399	7.20662e-17
MLT2F	LTR	0.738701	0.0397404	8.55754e-14
MER92C	LTR	0.734472	0.0537137	7.12062e-06
MamRep1527	LTR	0.731202	0.0510048	2.68425e-10
MER104	DNA	0.730366	0.0589811	8.44976e-11
MER110A	LTR	0.728087	0.0418348	9.54884e-08
LTR78	LTR	0.726117	0.0385018	4.94422e-20
LTR40b	LTR	0.722803	0.0445794	2.06764e-10
MLT1F2	LTR	0.722056	0.0547093	8.75742e-15
Charlie1b	DNA	0.719849	0.0371324	4.51502e-19
Charlie4a	DNA	0.703999	0.0546181	1.18721e-19
MamGypLTR1a	LTR	0.70343	0.0537633	2.89131e-10
LTR16D1	LTR	0.700636	0.0769668	8.3566e-06
MER106A	DNA	0.698232	0.0571134	3.65628e-09
MER97c	DNA	0.696435	0.0511841	1.43815e-05
Charlie7a	DNA	0.696279	0.0765009	6.33578e-12
Looper	DNA	0.691517	0.0514903	9.98502e-09
LTR33C	LTR	0.690785	0.0517778	7.95223e-11
MER90a	LTR	0.690181	0.0561199	4.12438e-08
MER20B	DNA	0.685999	0.0394519	1.8228e-23
LTR75	LTR	0.685396	0.089205	3.68761e-05
Tigger13a	DNA	0.681688	0.0460855	2.67946e-20
MER77B	LTR	0.675547	0.0586783	5.23779e-11
MER33	DNA	0.6726	0.0562363	1.35232e-29
MER53	DNA	0.671157	0.0589647	1.08935e-22
MLT1C	LTR	0.671119	0.0308688	5.01701e-40
LTR16B	LTR	0.670162	0.0595486	2.61252e-11
MER58D	DNA	0.669052	0.051086	9.0675e-11
LTR16E2	LTR	0.653248	0.0474405	5.87618e-20
Kanga2_a	DNA	0.652902	0.0443122	2.24021e-17
MER45R	DNA	0.652792	0.0423219	3.89883e-12
MER110	LTR	0.651258	0.0456192	2.68728e-12
HAL1	LINE	0.642239	0.0274119	1.88495e-60
MER97d	DNA	0.640853	0.0571525	5.31129e-06
MER63D	DNA	0.634292	0.0259075	5.81793e-17
MLT1E1A	LTR	0.632096	0.04109	6.69148e-25
LTR33B	LTR	0.630689	0.0513112	1.43457e-17
LTR23	LTR	0.626691	0.111498	2.80088e-05
LTR37B	LTR	0.625214	0.0376511	3.10039e-19
LTR37A	LTR	0.625024	0.0496983	2.01573e-21
MER34C2	LTR	0.624293	0.0872928	1.89044e-07
MER58C	DNA	0.620157	0.0258915	2.38693e-22
MER97a	DNA	0.616348	0.0505331	4.32962e-10
L1M6	LINE	0.615291	0.0637512	3.71684e-32
L1MC5	LINE	0.612781	0.0377308	2.34757e-56
MERX	DNA	0.606417	0.0615334	1.84975e-09
Charlie25	DNA	0.60304	0.0404699	7.61301e-20
MER67A	LTR	0.602332	0.0819612	3.94452e-07
LTR84b	LTR	0.601271	0.0458358	2.51067e-15
LTR41B	LTR	0.600626	0.100073	3.47813e-07
LTR16B1	LTR	0.600141	0.0476897	3.45519e-20
MER11A	LTR	0.597764	0.130127	9.94434e-09
MER74B	LTR	0.596927	0.0597135	2.22085e-12
MER92B	LTR	0.593022	0.033308	3.5178e-14
MER44B	DNA	0.591629	0.147017	4.12684e-05
PABL_A	LTR	0.591084	0.138342	2.24912e-05
L1MB5	LINE	0.590909	0.0364988	1.02828e-37
MER44C	DNA	0.590191	0.116181	2.82632e-06
MLT1J-int	LTR	0.58974	0.0404994	7.72894e-25
LTR86B1	LTR	0.583306	0.0656284	1.1004e-09
L1MC4a	LINE	0.582156	0.0341699	6.26019e-72
Tigger6a	DNA	0.579513	0.0382594	1.40082e-16
MER21C	LTR	0.574382	0.0601423	1.49135e-22
Kanga1	DNA	0.57287	0.0429293	4.34464e-16
LTR40a	LTR	0.572282	0.0435632	1.17016e-24
L1MB7	LINE	0.572215	0.0350933	2.52221e-57
Charlie1	DNA	0.572134	0.0326822	3.36796e-24
MER66B	LTR	0.570001	0.115703	8.14434e-08
MER96B	DNA	0.569333	0.0547075	7.04271e-19
MER92A	LTR	0.56817	0.0998346	2.90364e-06
MER45B	DNA	0.559277	0.0350918	9.89993e-25
Arthur1B	DNA	0.558667	0.0421368	8.41155e-30
L1ME3C	LINE	0.555123	0.0520383	6.1696e-51
MER41A	LTR	0.55045	0.101586	3.65406e-10
LTR12	LTR	0.54838	0.125181	1.19126e-08
MER34A	LTR	0.54739	0.0473211	7.36871e-19
MER63C	DNA	0.538473	0.0483969	3.91059e-26
HERVIP10FH-int	LTR	0.537373	0.0903394	3.57722e-10
Charlie2b	DNA	0.537083	0.0490887	6.23573e-37
LTR23-int	LTR	0.532115	0.117953	2.18709e-05
MER65C	LTR	0.530339	0.112719	1.13762e-07
L1MEb	LINE	0.529741	0.0238139	8.72602e-32
MER61D	LTR	0.528722	0.149579	4.89043e-05
FAM	SINE	0.525406	0.0596479	1.63473e-23
MLT1D	LTR	0.523198	0.0317127	2.60603e-72
MLT1F1-int	LTR	0.522494	0.0413344	9.49725e-14
LTR8A	LTR	0.522109	0.124243	1.19113e-08
L1MC4	LINE	0.520829	0.0311263	1.42708e-81
MLT1G3-int	LTR	0.515974	0.0373249	2.4653e-13
MLT1J1-int	LTR	0.515337	0.0292992	1.69713e-22
L1MB3	LINE	0.514281	0.0372393	2.08635e-51
FRAM	SINE	0.513635	0.0787737	3.66857e-19
Charlie1a	DNA	0.512571	0.0254909	1.08776e-59
LTR9	LTR	0.51137	0.126511	3.92877e-10
LTR12_	LTR	0.511351	0.122523	1.02948e-07
LTR54	LTR	0.510345	0.100033	1.679e-08
HAL1b	LINE	0.509949	0.0478594	1.34226e-45
L1M7	LINE	0.507922	0.0366958	4.26463e-50
Kanga1b	DNA	0.506495	0.0453918	7.11251e-15
FLAM_C	SINE	0.504868	0.0818753	4.07236e-21
MER4-int	LTR	0.503817	0.0956248	3.60244e-14
LTR16D2	LTR	0.503739	0.0694404	1.55486e-11
MLT1E2	LTR	0.501406	0.046763	7.08445e-38
MER73	LTR	0.500632	0.112193	2.71362e-07
MER95	LTR	0.500375	0.111947	9.47037e-07
MER21B	LTR	0.50022	0.0621146	3.06594e-20
Cheshire	DNA	0.499985	0.0302783	6.11883e-25
LTR68	LTR	0.497167	0.0465182	1.8118e-16
Charlie7	DNA	0.496219	0.0439208	1.99821e-45
Zaphod3	DNA	0.495836	0.0380573	4.82327e-28
MER31B	LTR	0.493445	0.0445974	1.2805e-23
MER67D	LTR	0.493318	0.0548389	1.36007e-21
LTR62	LTR	0.49292	0.149468	6.88766e-06
MER57F	LTR	0.492713	0.124509	9.43446e-07
LTR52	LTR	0.490704	0.0477729	1.80761e-22
MER70B	LTR	0.489808	0.0954923	7.67702e-11
MER11B	LTR	0.489128	0.11911	2.67729e-10
LTR83	LTR	0.488231	0.0383849	5.88003e-24
LTR24B	LTR	0.48652	0.153449	2.55675e-05
MLT1B	LTR	0.486305	0.0247393	7.41029e-64
L1MEd	LINE	0.484381	0.0371434	2.70919e-66
LTR42	LTR	0.481149	0.0976985	1.15298e-09
L1MD3	LINE	0.481076	0.0263652	1.35863e-51
LTR54B	LTR	0.479701	0.069934	5.31099e-14
L1ME2z	LINE	0.475669	0.0333562	2.78162e-62
MLT1I-int	LTR	0.475573	0.0520262	2.71138e-27
Kanga1a	DNA	0.474108	0.0449928	2.04011e-24
Zaphod	DNA	0.472294	0.0302135	1.68828e-40
MER57B2	LTR	0.471943	0.132372	4.57858e-07
LTR50	LTR	0.470258	0.0699941	2.89838e-21
HERVK14-int	LTR	0.469813	0.0811512	1.54509e-11
ORSL	DNA	0.467254	0.0614651	1.12002e-19
MLT1E1	LTR	0.466878	0.0422165	7.28948e-29
MER51C	LTR	0.465905	0.128955	2.22264e-06
MER57C2	LTR	0.465852	0.157001	6.06341e-06
MER4E1	LTR	0.464911	0.0980032	6.3319e-11
LTR43B	LTR	0.464803	0.141327	1.51054e-06
ERV	LTR	0.46445	0.0753551	1.99325e-13
MER68-int	LTR	0.464207	0.0757217	2.48716e-10
Charlie2a	DNA	0.463452	0.0475397	1.90604e-38
MER51B	LTR	0.455698	0.115634	1.83841e-08
MLT1A	LTR	0.453783	0.0309582	4.75642e-54
FordPrefect	DNA	0.452487	0.0327623	7.063e-28
L1MB4	LINE	0.450789	0.0338629	5.74078e-55
MER21A	LTR	0.44482	0.0845539	2.77018e-15
MER97b	DNA	0.443177	0.0461681	1.57095e-15
MLT1H2-int	LTR	0.437899	0.0377462	2.19477e-25
L1MB8	LINE	0.435655	0.0323755	2.04288e-71
LTR80A	LTR	0.435606	0.0518387	1.28713e-20
MER41C	LTR	0.435121	0.108919	1.07332e-09
MER65D	LTR	0.434082	0.110889	1.14572e-09
MER57C1	LTR	0.433393	0.157492	3.77287e-06
Arthur1	DNA	0.432576	0.0380276	9.71438e-40
Charlie5	DNA	0.432431	0.0546794	6.63176e-38
L1ME3	LINE	0.43003	0.032342	3.16697e-67
MER52C	LTR	0.428428	0.10599	6.66368e-11
MER84	LTR	0.427143	0.118212	9.29134e-09
MLT1E3	LTR	0.425887	0.064294	2.28431e-15
MER31A	LTR	0.425493	0.0418295	6.31573e-27
L1MB2	LINE	0.424183	0.0394875	2.56521e-54
LTR12D	LTR	0.423276	0.13769	1.72939e-09
MER87	LTR	0.423063	0.122062	9.31209e-08
Charlie10	DNA	0.421387	0.0251628	3.6468e-30
MLT2E	LTR	0.420944	0.0629694	1.43593e-15
MER4A	LTR	0.418614	0.0996788	2.21863e-12
L1ME3E	LINE	0.418353	0.0446503	1.74249e-51
LTR40A1	LTR	0.418043	0.0612632	1.33544e-19
PABL_A-int	LTR	0.417673	0.0750682	4.02429e-15
MER106B	DNA	0.416452	0.0680511	2.70718e-17
MER49	LTR	0.413756	0.103783	3.86396e-12
L1ME3F	LINE	0.413715	0.0513646	1.19115e-49
MLT1G-int	LTR	0.413487	0.0432299	1.16843e-18
MER11D	LTR	0.413235	0.142035	5.37799e-08
LTR12F	LTR	0.412199	0.117782	2.27575e-11
MER34A1	LTR	0.412158	0.0634862	1.47565e-17
Tigger6b	DNA	0.41096	0.0625514	1.71355e-10
LOR1a	LTR	0.41063	0.102446	1.90872e-12
MER66A	LTR	0.410063	0.103247	8.96506e-11
MER4D0	LTR	0.409641	0.10096	3.81703e-10
MER34B	LTR	0.40783	0.075399	4.96905e-15
LTR22	LTR	0.407453	0.227228	1.90713e-05
Tigger7	DNA	0.405932	0.103675	6.4896e-14
MLT1G1-int	LTR	0.405066	0.0335597	1.04782e-23
Tigger3c	DNA	0.4043	0.0908428	2.04682e-18
ERVK	LTR	0.402034	0.0984632	2.41894e-22
LTR6A	LTR	0.398483	0.148877	7.3468e-07
MER9a3	LTR	0.396222	0.0937244	8.30541e-17
MER72	LTR	0.393989	0.100604	7.76853e-12
LTR43	LTR	0.392962	0.124853	2.24011e-08
MER4A1	LTR	0.390532	0.0768203	5.75276e-20
LTR16B2	LTR	0.385273	0.0664817	2.4344e-18
LTR1C	LTR	0.384895	0.0997718	1.50779e-10
MER41G	LTR	0.383443	0.157473	1.49935e-05
LTR55	LTR	0.378752	0.0797354	1.90651e-15
L1M	LINE	0.378242	0.0509871	1.14912e-21
MER61B	LTR	0.374257	0.112445	4.30436e-10
MER44D	DNA	0.371841	0.122975	1.01607e-11
LTR59	LTR	0.371254	0.105007	3.94814e-09
FLAM_A	SINE	0.370765	0.0658224	9.30154e-34
MER101	LTR	0.36929	0.11019	6.25345e-10
L1MC	LINE	0.368254	0.0381705	7.92104e-66
MER34C_	LTR	0.368054	0.0769249	2.33432e-15
LTR75_1	LTR	0.367837	0.106597	3.31311e-09
MLT1F-int	LTR	0.367188	0.0313868	5.96098e-32
MLT2B4	LTR	0.364804	0.0288029	2.73556e-54
LTR56	LTR	0.364441	0.0828708	6.12815e-16
LTR80B	LTR	0.362061	0.0496455	2.66976e-29
LTR12C	LTR	0.361044	0.106622	6.92565e-18
MER57A1	LTR	0.359965	0.090228	1.36909e-16
L1ME3A	LINE	0.353956	0.0356956	7.8524e-88
L1ME3B	LINE	0.35352	0.036651	4.51356e-75
MER4D1	LTR	0.35333	0.103799	3.60732e-17
L1MD2	LINE	0.352053	0.029208	3.937e-79
LTR48B	LTR	0.350452	0.070318	7.52417e-20
MLT2C1	LTR	0.349104	0.0372815	4.11368e-30
ERVL-E-int	LTR	0.348662	0.0329109	5.7974e-73
LTR61	LTR	0.347553	0.17959	3.26522e-05
MER51D	LTR	0.346977	0.183883	3.27321e-05
HERVL40-int	LTR	0.345823	0.0402293	6.03195e-38
LTR47A	LTR	0.342753	0.0971376	4.26838e-16
LTR24C	LTR	0.342271	0.146495	4.06351e-08
MER51-int	LTR	0.341851	0.0765219	4.4058e-17
MLT2D	LTR	0.341691	0.0214696	3.42924e-52
L1MEg1	LINE	0.339115	0.0217483	4.56711e-44
HERVL74-int	LTR	0.338919	0.0527908	4.97603e-20
L1ME2	LINE	0.338334	0.0319723	1.30928e-89
LTR41	LTR	0.336738	0.0928309	4.70863e-22
Tigger3a	DNA	0.336397	0.0741593	2.73486e-27
MER76	LTR	0.335139	0.0604579	9.68168e-25
MER4D	LTR	0.333776	0.098143	6.70034e-16
PRIMA4-int	LTR	0.333571	0.0637775	9.64959e-19
MER110-int	LTR	0.333545	0.0253446	7.24073e-31
MLT2C2	LTR	0.333145	0.0256851	3.30842e-36
MER70A	LTR	0.332595	0.0763852	3.81488e-18
L1MEe	LINE	0.331157	0.0464034	1.313e-68
L1MEg	LINE	0.329578	0.035737	7.29658e-97
MER34	LTR	0.328285	0.042402	4.59782e-28
MER9a2	LTR	0.327626	0.0826884	4.08396e-18
MLT1J2-int	LTR	0.324935	0.0423916	2.01122e-34
MER57B1	LTR	0.324689	0.133004	3.39988e-13
AluJr4	SINE	0.323491	0.0645394	5.82801e-39
MER67C	LTR	0.322733	0.0371267	2.05912e-34
MER52A	LTR	0.320178	0.103238	4.39564e-20
HAL1-3A_ME	LINE	0.320156	0.0513113	6.1318e-30
MER50	LTR	0.311802	0.100904	4.52934e-17
MER47C	DNA	0.311376	0.0691665	1.2358e-15
MLT1F2-int	LTR	0.311186	0.0437262	3.60084e-22
Kanga1d	DNA	0.306727	0.0681917	4.72229e-26
LTR12E	LTR	0.306439	0.158974	1.62446e-09
HERV4_I-int	LTR	0.305758	0.059715	5.61383e-22
MER39	LTR	0.302519	0.0466496	9.71426e-36
L1ME3D	LINE	0.301555	0.0466231	8.60495e-59
LTR27B	LTR	0.301349	0.124634	5.90763e-13
MER74C	LTR	0.301212	0.0541099	1.52008e-18
LTR36	LTR	0.300531	0.102454	1.64457e-14
MLT1D-int	LTR	0.300507	0.0406135	6.47543e-31
MER41-int	LTR	0.299766	0.0850225	1.28226e-25
MER1B	DNA	0.299397	0.0805596	5.46725e-37
L1M4	LINE	0.295599	0.0321527	2.31178e-78
MSTB1	LTR	0.292005	0.0757574	2.30902e-29
L1MEc	LINE	0.290813	0.0282118	9.58842e-99
LTR25-int	LTR	0.287549	0.0973335	2.19691e-15
MLT1A-int	LTR	0.286372	0.0449733	2.43919e-28
Harlequin-int	LTR	0.285589	0.068207	2.05308e-21
L1MCc	LINE	0.284768	0.0270818	1.46981e-61
MER65A	LTR	0.2829	0.0736291	4.31665e-24
MER4E	LTR	0.281154	0.0788919	1.23967e-19
MER70C	LTR	0.279748	0.0787324	1.44585e-17
AluSq4	SINE	0.277032	0.07409	3.28271e-26
MER61A	LTR	0.276795	0.124751	4.94534e-13
LTR51	LTR	0.276382	0.107613	2.63546e-13
L1MEf	LINE	0.274297	0.031107	6.68766e-92
MER4B	LTR	0.273888	0.0955608	4.28483e-22
HERVH-int	LTR	0.27385	0.101274	3.1444e-23
MLT1A0	LTR	0.269616	0.0303305	1.03955e-73
LOR1b	LTR	0.269314	0.0983862	1.40117e-18
MLT1E	LTR	0.267303	0.0519884	2.53529e-40
PRIMA4_LTR	LTR	0.26469	0.0822886	7.87951e-16
MER30B	DNA	0.264153	0.0940471	2.96313e-10
L1MD	LINE	0.263171	0.0409475	5.48041e-70
LTR48	LTR	0.259574	0.0754048	4.36543e-22
MLT1C-int	LTR	0.257037	0.0388834	3.96363e-34
AluSq	SINE	0.248169	0.0694749	3.63992e-47
MER41D	LTR	0.24796	0.0999108	2.87714e-14
LTR47B	LTR	0.246356	0.0950881	3.59755e-18
L1MEg2	LINE	0.245778	0.0324325	2.58929e-43
MLT1E1A-int	LTR	0.24389	0.0555231	8.53733e-14
MLT1H-int	LTR	0.235987	0.0319067	5.72543e-44
MER39B	LTR	0.230346	0.0739429	1.68597e-25
Zaphod2	DNA	0.230085	0.0456631	5.11601e-34
MER85	DNA	0.22738	0.0791438	1.25081e-19
HERV16-int	LTR	0.226985	0.0342289	1.47712e-49
L1MD1	LINE	0.221286	0.0317613	1.32127e-79
AluSx4	SINE	0.220745	0.0662653	8.07758e-41
MSTB2	LTR	0.216916	0.0751264	4.00389e-28
LTR31	LTR	0.21336	0.10252	2.35395e-14
Tigger4a	DNA	0.209193	0.0604852	1.8223e-36
AluSg4	SINE	0.205964	0.063792	9.81338e-46
MER50-int	LTR	0.204958	0.0929013	5.84744e-18
MER107	DNA	0.204244	0.120982	1.87364e-11
AluSq10	SINE	0.200581	0.0630191	7.27214e-37
MER1A	DNA	0.198647	0.0739342	1.14789e-32
L1MDa	LINE	0.196123	0.0296845	4.81046e-81
LTR49	LTR	0.195656	0.0852797	7.6721e-23
L1M4b	LINE	0.195331	0.0424315	9.5327e-61
MER72B	LTR	0.194245	0.0987167	5.66529e-13
PABL_B	LTR	0.192614	0.134977	3.62389e-11
MLT2B2	LTR	0.187506	0.0253752	2.84131e-59
L1PBa1	LINE	0.185538	0.0811619	4.22207e-23
L1MC3	LINE	0.182423	0.0347679	3.05707e-106
MER54A	LTR	0.180372	0.0773377	3.2876e-23
THE1D-int	LTR	0.180188	0.0620592	9.85506e-40
MLT1H1-int	LTR	0.175482	0.0425004	1.63914e-28
HERVK9-int	LTR	0.175155	0.0640336	3.35965e-36
THE1C-int	LTR	0.174981	0.0635542	6.36913e-39
HERVK22-int	LTR	0.174557	0.105735	1.09017e-21
L1MC2	LINE	0.173627	0.0337159	5.71636e-81
AluSx3	SINE	0.171851	0.0621471	3.05781e-58
MER66C	LTR	0.171288	0.117861	2.96061e-13
MER47B	DNA	0.171181	0.0514531	1.67471e-32
MSTB-int	LTR	0.167224	0.0617934	3.23622e-39
MER6A	DNA	0.164479	0.0561973	8.7536e-37
AluSg7	SINE	0.163892	0.0653179	9.63353e-49
L1MEa	LINE	0.163353	0.032789	5.12e-30
MER89-int	LTR	0.161785	0.033319	1.42237e-28
BLACKJACK	DNA	0.160068	0.0414721	3.89793e-60
MSTD	LTR	0.159002	0.0468893	9.66264e-57
Tigger3	DNA	0.158611	0.072706	2.86482e-31
LTR7B	LTR	0.158269	0.0777886	2.13667e-25
HUERS-P1-int	LTR	0.15369	0.0553994	4.99808e-31
MLT1A1	LTR	0.153536	0.0364743	2.10106e-65
MER4B-int	LTR	0.153032	0.0804382	1.58875e-27
LTR45	LTR	0.152011	0.0887013	1.13748e-16
L1M4c	LINE	0.150843	0.0359136	3.42807e-66
HERVIP10F-int	LTR	0.147096	0.0759876	2.28797e-24
MLT2B1	LTR	0.146808	0.0353639	2.53032e-75
MER44A	DNA	0.140897	0.0580896	1.05071e-37
LTR32	LTR	0.139647	0.0796547	8.77272e-26
MLT2B5	LTR	0.139245	0.0539958	4.68616e-25
MER31-int	LTR	0.135386	0.0280523	3.94472e-55
MER65B	LTR	0.133534	0.108634	1.28806e-12
L1MC1	LINE	0.131768	0.0317074	3.48186e-102
LTR38B	LTR	0.131473	0.106896	3.63856e-14
HERVK14C-int	LTR	0.131279	0.0980321	9.79397e-13
LTR69	LTR	0.12858	0.0550396	2.94339e-18
LTR52-int	LTR	0.126738	0.0400614	2.63665e-32
HERVP71A-int	LTR	0.126117	0.114341	1.83903e-15
MSTB	LTR	0.125774	0.0614335	1.62362e-52
MER50B	LTR	0.124742	0.0720683	2.94781e-27
Charlie6	DNA	0.123698	0.0673108	2.91995e-19
MER83A-int	LTR	0.121249	0.118419	2.25402e-10
Ricksha	DNA	0.120079	0.0672771	1.12823e-23
MSTA-int	LTR	0.118985	0.0710779	4.69909e-44
MER52D	LTR	0.115605	0.0872837	5.72606e-25
LTR28	LTR	0.115226	0.100651	3.8195e-22
AluSc8	SINE	0.113599	0.0631448	6.87532e-62
LOR1-int	LTR	0.113123	0.0570537	2.44082e-42
HERVK3-int	LTR	0.112879	0.117626	3.45528e-15
AluYc	SINE	0.112196	0.0656863	3.06767e-41
MER66D	LTR	0.11105	0.134782	1.00989e-11
MLT-int	LTR	0.109992	0.0611202	3.00192e-27
PRIMAX-int	LTR	0.109853	0.0623445	5.74652e-29
MER101B	LTR	0.108897	0.148101	2.69985e-12
Tigger1	DNA	0.10681	0.0495993	1.24359e-71
Charlie9	DNA	0.105998	0.125363	6.27917e-08
L1MDb	LINE	0.105988	0.0349924	5.05937e-46
AluSc5	SINE	0.103683	0.0604545	1.79224e-53
MER88	LTR	0.102529	0.088737	1.76485e-12
MER8	DNA	0.0978662	0.0478588	4.13368e-46
MSTC	LTR	0.0907926	0.0531535	1.07603e-46
MSTA	LTR	0.0895586	0.0654405	5.4393e-52
LTR39	LTR	0.0891	0.112841	2.67027e-21
LTR17	LTR	0.0884399	0.0677914	2.91731e-34
MLT2B3	LTR	0.0882603	0.0455707	1.45066e-55
L1MCb	LINE	0.0867895	0.0276254	3.37857e-64
MLT1A0-int	LTR	0.0840974	0.0492413	1.61337e-48
MER6B	DNA	0.0822413	0.0685094	1.46696e-24
Tigger4b	DNA	0.0802402	0.0543421	4.58125e-43
HERV1_I-int	LTR	0.0767766	0.143149	2.35489e-09
L1M2a	LINE	0.074751	0.0597322	3.16126e-36
THE1D	LTR	0.0726625	0.0759447	2.24891e-46
MER47A	DNA	0.0720803	0.0465461	5.5861e-46
ERV3-16A3_I-int	LTR	0.0719358	0.0629513	1.24292e-47
LTR29	LTR	0.0688812	0.0810545	3.13979e-24
L1M3	LINE	0.0688233	0.0344129	3.10661e-74
L1M3c	LINE	0.0669809	0.0370655	5.49773e-47
L1M2a1	LINE	0.0658535	0.0824256	2.81653e-19
MER34B-int	LTR	0.0590832	0.0510543	2.01795e-34
LTR43-int	LTR	0.0578998	0.133555	2.35664e-10
MER9a1	LTR	0.057284	0.0854649	4.95199e-27
LTR27	LTR	0.0571192	0.0854923	1.11813e-24
ERVL-int	LTR	0.056428	0.0446834	1.46106e-49
MLT1B-int	LTR	0.0561181	0.0431622	2.3762e-32
LTR46-int	LTR	0.0549943	0.117317	2.45761e-12
THE1A	LTR	0.0528164	0.0560472	3.16536e-44
AluYc3	SINE	0.0527055	0.0774517	9.92406e-29
MER30	DNA	0.052102	0.0664769	1.22603e-43
L1P5	LINE	0.0510448	0.0491226	8.99573e-32
MER34-int	LTR	0.0496838	0.0673046	1.85402e-23
MLT1-int	LTR	0.0494389	0.0478264	2.24351e-29
MER57-int	LTR	0.0477711	0.0584607	8.13103e-49
L1MA10	LINE	0.0462954	0.0356542	7.38312e-81
LTR1D	LTR	0.0462264	0.0822557	8.18497e-35
Tigger3b	DNA	0.0458681	0.0687486	1.31789e-54
LTR38-int	LTR	0.0448295	0.0964732	1.76561e-15
Tigger5	DNA	0.0446607	0.0562864	6.21214e-37
HERV17-int	LTR	0.043781	0.0520206	6.99566e-51
MER34C	LTR	0.0422889	0.0809368	8.73447e-19
THE1C	LTR	0.0373337	0.0734544	8.40586e-45
L1MB1	LINE	0.0367558	0.0357404	2.64609e-79
MER65-int	LTR	0.0351277	0.067842	1.73719e-32
MER2	DNA	0.0296253	0.0471432	2.49545e-60
THE1B	LTR	0.0280616	0.057443	2.0461e-62
L1M3de	LINE	0.0279183	0.0549909	1.5099e-33
MLT1A1-int	LTR	0.0273852	0.0427172	3.65254e-44
L1MCa	LINE	0.0269684	0.0299377	1.30374e-88
Charlie3	DNA	0.0262409	0.100679	2.279e-23
Tigger4	DNA	0.024339	0.0437404	3.82986e-50
L1M2c	LINE	0.0242065	0.0597538	2.02248e-37
MER83B-int	LTR	0.0190941	0.0975381	8.31408e-19
HERV9-int	LTR	0.0165876	0.0465992	6.01297e-57
MSTD-int	LTR	0.0162969	0.054308	1.31411e-46
MLT1E2-int	LTR	0.0148982	0.0497277	4.58516e-26
Tigger2	DNA	0.0117028	0.0468804	1.86699e-58
LTR38C	LTR	0.0100437	0.0908874	1.10232e-16
HSMAR2	DNA	0.009913	0.0537731	4.16397e-52
MST-int	LTR	0.00897127	0.0660849	2.19526e-26
L1PBa	LINE	0.00491059	0.0534188	4.45968e-57
MER87B	LTR	0.0048797	0.0714615	2.89018e-23
LTR35	LTR	0.00283344	0.187295	4.18634e-09
Ricksha_b	DNA	0.00249977	0.06245	6.55428e-25
HERVK-int	LTR	0.00210165	0.0606086	9.863e-29
LTR13	LTR	0.00073814	0.195676	2.18906e-14
Tigger2a	DNA	-0.00520464	0.0407986	3.06368e-59
LTR49-int	LTR	-0.00604692	0.054244	2.5762e-49
LTR35B	LTR	-0.00646876	0.0897725	4.61631e-19
MER57A-int	LTR	-0.0105958	0.0453941	5.93088e-61
MSTB1-int	LTR	-0.0114997	0.0752116	3.58169e-28
ERVL-B4-int	LTR	-0.0122828	0.0447209	6.67941e-76
PRIMA41-int	LTR	-0.0154277	0.0728146	1.10596e-27
MER70-int	LTR	-0.0155033	0.0575202	7.91144e-33
L1MA5A	LINE	-0.0178929	0.0400628	9.4183e-68
MER75	DNA	-0.018136	0.0716358	1.142e-29
L1MA8	LINE	-0.01944	0.0328881	4.22506e-93
L1MA9	LINE	-0.0219468	0.0313462	1.37083e-97
L1M3b	LINE	-0.0260822	0.0431653	1.43337e-50
L1M3e	LINE	-0.0263277	0.041618	5.02049e-53
L1M3a	LINE	-0.0276564	0.0494417	2.35565e-43
LTR1B	LTR	-0.0283799	0.0645819	7.86038e-45
MER83C	LTR	-0.0360572	0.142255	1.10203e-12
L1M2	LINE	-0.0395326	0.0447018	2.33287e-80
MER11C	LTR	-0.0463128	0.0656273	3.14211e-42
LTR38	LTR	-0.0527298	0.133035	4.37751e-18
THE1B-int	LTR	-0.05352	0.0514799	1.16686e-65
HERVL18-int	LTR	-0.0565562	0.098076	7.66201e-32
L1PB	LINE	-0.057768	0.038704	1.09455e-63
L1MA5	LINE	-0.0586303	0.0346106	1.45636e-78
HERVE-int	LTR	-0.0594095	0.0817675	2.24797e-30
MER2B	DNA	-0.0595555	0.0528435	4.30033e-46
MER101-int	LTR	-0.0598184	0.0422937	1.83019e-51
LTR57	LTR	-0.060673	0.118624	4.5538e-20
L1M3d	LINE	-0.0627824	0.0377427	1.04945e-55
Tigger3d	DNA	-0.0656819	0.0553432	4.81631e-30
HERV35I-int	LTR	-0.0674571	0.0737344	2.20181e-32
MER66-int	LTR	-0.0738474	0.0539934	4.0827e-45
AluYk11	SINE	-0.0740015	0.0581684	1.15389e-35
L1MA7	LINE	-0.0747684	0.037495	1.48147e-83
MER34D	LTR	-0.0754938	0.0665443	9.40165e-26
MER61-int	LTR	-0.077923	0.0658369	1.62672e-48
LTR19-int	LTR	-0.0793855	0.0445908	8.59291e-33
LTR1	LTR	-0.0801128	0.0802768	3.1364e-42
Ricksha_0	DNA	-0.0827142	0.0534567	1.23053e-41
HERVK11-int	LTR	-0.0886734	0.077624	1.68455e-27
THE1A-int	LTR	-0.0936345	0.0430356	1.99839e-69
L1MA6	LINE	-0.0971965	0.037455	9.94337e-79
L1MA4A	LINE	-0.0993988	0.0395328	5.16667e-85
AluYf5	SINE	-0.105382	0.0756945	7.18629e-27
AluYk4	SINE	-0.10766	0.0635154	4.30171e-50
L1MA4	LINE	-0.108517	0.0371026	5.72293e-89
Ricksha_c	DNA	-0.108823	0.0415821	1.27326e-49
AluYf4	SINE	-0.117266	0.0654473	1.97509e-42
MER6	DNA	-0.117531	0.0402786	5.50072e-54
HERVFH21-int	LTR	-0.117839	0.127995	2.0382e-13
HERVE_a-int	LTR	-0.118029	0.0744567	7.61799e-27
L1PB3	LINE	-0.126959	0.0378165	4.10516e-86
L1PA12	LINE	-0.127069	0.0387434	6.48229e-66
L1P4e	LINE	-0.128261	0.0425709	4.06161e-39
MLT2A2	LTR	-0.128307	0.0516275	6.03153e-65
L1PA11	LINE	-0.128797	0.0382712	2.37488e-83
LTR39-int	LTR	-0.129363	0.0584114	1.14163e-13
MSTC-int	LTR	-0.131621	0.0746698	6.03885e-30
Tigger2b_Pri	DNA	-0.136194	0.0667988	6.59339e-50
L1PA14	LINE	-0.1445	0.0372967	4.24679e-85
L1P4	LINE	-0.14708	0.032949	1.53351e-81
L1M3f	LINE	-0.149239	0.0524906	6.26033e-53
HERVL32-int	LTR	-0.149887	0.0748854	1.93982e-27
L1PA17	LINE	-0.15188	0.0386004	3.64139e-83
L1PREC2	LINE	-0.15247	0.0369904	7.45759e-86
L1PB2	LINE	-0.154829	0.0417248	8.01991e-86
L1M1	LINE	-0.156245	0.0428806	7.00858e-87
HERVK11D-int	LTR	-0.161421	0.0873511	4.05529e-24
MLT2A1	LTR	-0.162351	0.0429909	1.57323e-62
MADE1	DNA	-0.162515	0.0551065	8.82254e-54
L1MA2	LINE	-0.162745	0.0403696	5.07845e-97
MER21-int	LTR	-0.163668	0.114427	1.49199e-17
L1PB4	LINE	-0.16489	0.041585	7.5454e-82
MER84-int	LTR	-0.170162	0.061995	6.81229e-27
L1P2	LINE	-0.171966	0.040457	1.01357e-91
L1M2b	LINE	-0.17646	0.0480132	1.13883e-42
LTR66	LTR	-0.176485	0.0702407	5.51077e-29
L1P4b	LINE	-0.181415	0.0729825	1.99662e-30
AluYa8	SINE	-0.182507	0.0789661	1.1056e-28
L1MA3	LINE	-0.182517	0.0390748	6.50739e-105
L1PA15	LINE	-0.187889	0.0397419	2.06477e-98
L1PA16	LINE	-0.188737	0.0402664	9.39061e-99
L1P3	LINE	-0.191455	0.0448735	2.82933e-89
Tigger1a_Art	DNA	-0.19281	0.0690479	2.19777e-24
HERVH48-int	LTR	-0.194233	0.070546	2.58599e-37
HERVL-int	LTR	-0.194474	0.0516214	1.25402e-76
LTR5A	LTR	-0.19533	0.0585761	2.69397e-36
L1P4d	LINE	-0.197046	0.0570979	4.59931e-40
LTR60	LTR	-0.198341	0.12343	5.44807e-19
L1PA13	LINE	-0.205152	0.0457883	1.03353e-101
LTR72B	LTR	-0.209085	0.097582	2.88058e-24
LTR70	LTR	-0.219943	0.0634394	1.88175e-30
LTR30	LTR	-0.222188	0.191559	3.53021e-09
L1PA10	LINE	-0.22261	0.044102	1.5664e-93
MER52-int	LTR	-0.224543	0.0677534	2.80182e-44
HERVL66-int	LTR	-0.231973	0.0591013	8.09371e-31
PABL_B-int	LTR	-0.236239	0.0603414	5.03576e-27
HSMAR1	DNA	-0.239672	0.0425592	3.94006e-62
L1PA8	LINE	-0.239815	0.0422839	2.84632e-103
L1PA8A	LINE	-0.24766	0.0399959	2.85594e-97
L1P1	LINE	-0.252301	0.0429106	2.35884e-90
AluYh9	SINE	-0.255129	0.0710755	2.14897e-26
L1HS	LINE	-0.265493	0.045122	5.90602e-88
MER76-int	LTR	-0.275452	0.0625743	3.26973e-33
L1PA15-16	LINE	-0.281607	0.0552559	6.10489e-66
L1P4a	LINE	-0.284046	0.0464741	5.03021e-63
AluYd8	SINE	-0.286917	0.0721417	9.86537e-30
L1PBb	LINE	-0.29753	0.0641799	5.00895e-42
AluYk12	SINE	-0.304575	0.0718693	8.31457e-31
HERVI-int	LTR	-0.309555	0.125644	1.62117e-13
AluYa5	SINE	-0.313472	0.0617958	4.43249e-60
AluYb9	SINE	-0.317569	0.0615831	1.80299e-44
L1PA2	LINE	-0.31759	0.0448535	1.11744e-104
L1MA1	LINE	-0.326834	0.0471335	3.02064e-92
AluYb8	SINE	-0.335412	0.0686746	3.11182e-55
LTR57-int	LTR	-0.346434	0.0482428	2.55922e-43
AluYg6	SINE	-0.349159	0.0620635	3.34141e-50
L1P3b	LINE	-0.351437	0.0528047	3.61803e-29
THE1-int	LTR	-0.358563	0.0587819	2.85917e-44
MSTB2-int	LTR	-0.386729	0.0511285	2.49517e-42
HUERS-P3-int	LTR	-0.413641	0.093225	3.37066e-50
HUERS-P3b-int	LTR	-0.483362	0.0785838	8.14239e-52
HERVFH19-int	LTR	-0.490788	0.102462	3.59732e-16
L1P4c	LINE	-0.519602	0.123709	4.78425e-23
HERV30-int	LTR	-0.703654	0.0589681	9.46951e-42
HUERS-P2-int	LTR	-0.736296	0.0675006	1.06275e-51
