# Supplementary material for: Functional disease architectures reveal unique biological role of transposable elements
Source: Nat Commun. 2019 Sep 6;10:4054. doi: 10.1038/s41467-019-11957-5 (PMC6731302; doi:10.1038/s41467-019-11957-5)
Supplement: Supplementary file 10 — Supplementary Data 6 [file 41467_2019_11957_MOESM10_ESM.xlsx]

## Sheet: Supplementary Table 15
TE	Baseline Annot	Excess overlap	Excess overlap se
Tigger11a	Coding_UCSC	0.556932	0.560353
Tigger11a	Coding_UCSC.extend.500	0.531452	0.367349
Tigger11a	Conserved_LindbladToh	0.209174	0.148401
Tigger11a	Conserved_LindbladToh.extend.500	1.30361	0.163445
Tigger11a	CTCF_Hoffman	0.748795	0.463164
Tigger11a	CTCF_Hoffman.extend.500	0.92478	0.325012
Tigger11a	DGF_ENCODE	1.38347	0.23256
Tigger11a	DGF_ENCODE.extend.500	1.09855	0.103789
Tigger11a	DHS_peaks_Trynka	1.06575	0.203822
Tigger11a	DHS_Trynka	1.20856	0.195922
Tigger11a	DHS_Trynka.extend.500	1.22451	0.115007
Tigger11a	Enhancer_Andersson	0	0
Tigger11a	Enhancer_Andersson.extend.500	1.40188	0.608044
Tigger11a	Enhancer_Hoffman	1.18112	0.455044
Tigger11a	Enhancer_Hoffman.extend.500	1.20881	0.282036
Tigger11a	FetalDHS_Trynka	1.18543	0.260204
Tigger11a	FetalDHS_Trynka.extend.500	1.26644	0.173984
Tigger11a	H3K27ac_Hnisz	1.0785	0.130078
Tigger11a	H3K27ac_Hnisz.extend.500	1.18176	0.128049
Tigger11a	H3K27ac_PGC2	1.40004	0.175109
Tigger11a	H3K27ac_PGC2.extend.500	1.29177	0.148359
Tigger11a	H3K4me1_peaks_Trynka	1.34169	0.216348
Tigger11a	H3K4me1_Trynka	1.28752	0.0920414
Tigger11a	H3K4me1_Trynka.extend.500	1.19446	0.0639268
Tigger11a	H3K4me3_peaks_Trynka	0.619488	0.268531
Tigger11a	H3K4me3_Trynka	1.10992	0.22686
Tigger11a	H3K4me3_Trynka.extend.500	1.47148	0.1565
Tigger11a	H3K9ac_peaks_Trynka	0.820715	0.352663
Tigger11a	H3K9ac_Trynka	1.06372	0.259704
Tigger11a	H3K9ac_Trynka.extend.500	1.13297	0.187694
Tigger11a	Intron_UCSC	1.28686	0.140142
Tigger11a	Intron_UCSC.extend.500	1.25352	0.136561
Tigger11a	PromoterFlanking_Hoffman	1.7363	0.917313
Tigger11a	PromoterFlanking_Hoffman.extend.500	1.66918	0.641703
Tigger11a	Promoter_UCSC	1.03213	0.569911
Tigger11a	Promoter_UCSC.extend.500	0.833663	0.460258
Tigger11a	Repressed_Hoffman	1.10763	0.0850016
Tigger11a	Repressed_Hoffman.extend.500	1.05697	0.0596795
Tigger11a	SuperEnhancer_Hnisz	1.1953	0.230762
Tigger11a	SuperEnhancer_Hnisz.extend.500	1.19044	0.228284
Tigger11a	TFBS_ENCODE	1.18904	0.231093
Tigger11a	TFBS_ENCODE.extend.500	1.12298	0.138214
Tigger11a	Transcribed_Hoffman	0.81945	0.103309
Tigger11a	Transcribed_Hoffman.extend.500	0.980303	0.0528231
Tigger11a	TSS_Hoffman	0.795795	0.562981
Tigger11a	TSS_Hoffman.extend.500	1.00522	0.510106
Tigger11a	UTR_3_UCSC	1.99936	1.24706
Tigger11a	UTR_3_UCSC.extend.500	0.854856	0.53327
Tigger11a	UTR_5_UCSC	0.503594	0.507104
Tigger11a	UTR_5_UCSC.extend.500	0.952207	0.61144
Tigger11a	WeakEnhancer_Hoffman	1.81703	0.798178
Tigger11a	WeakEnhancer_Hoffman.extend.500	1.23432	0.296044
LTR89	Coding_UCSC	0.505616	0.358749
LTR89	Coding_UCSC.extend.500	0.442276	0.119235
LTR89	Conserved_LindbladToh	0.949501	0.235453
LTR89	Conserved_LindbladToh.extend.500	1.09091	0.0819679
LTR89	CTCF_Hoffman	0.50985	0.266112
LTR89	CTCF_Hoffman.extend.500	0.858651	0.19178
LTR89	DGF_ENCODE	1.27562	0.131418
LTR89	DGF_ENCODE.extend.500	1.05246	0.0481794
LTR89	DHS_peaks_Trynka	1.3062	0.152343
LTR89	DHS_Trynka	1.37957	0.12173
LTR89	DHS_Trynka.extend.500	1.15528	0.0571994
LTR89	Enhancer_Andersson	0.61152	0.613403
LTR89	Enhancer_Andersson.extend.500	0.353531	0.291948
LTR89	Enhancer_Hoffman	0.536147	0.161725
LTR89	Enhancer_Hoffman.extend.500	0.697016	0.149243
LTR89	FetalDHS_Trynka	1.21864	0.180655
LTR89	FetalDHS_Trynka.extend.500	1.08324	0.0929242
LTR89	H3K27ac_Hnisz	0.823982	0.0689038
LTR89	H3K27ac_Hnisz.extend.500	0.862128	0.0638798
LTR89	H3K27ac_PGC2	0.849013	0.0889249
LTR89	H3K27ac_PGC2.extend.500	0.805761	0.0784295
LTR89	H3K4me1_peaks_Trynka	0.93697	0.0972951
LTR89	H3K4me1_Trynka	1.00777	0.0619853
LTR89	H3K4me1_Trynka.extend.500	1.01107	0.0465523
LTR89	H3K4me3_peaks_Trynka	0.624898	0.17852
LTR89	H3K4me3_Trynka	0.661886	0.117662
LTR89	H3K4me3_Trynka.extend.500	0.720133	0.085139
LTR89	H3K9ac_peaks_Trynka	0.474151	0.165318
LTR89	H3K9ac_Trynka	0.661302	0.128924
LTR89	H3K9ac_Trynka.extend.500	0.71654	0.0934443
LTR89	Intron_UCSC	0.769696	0.0633295
LTR89	Intron_UCSC.extend.500	0.753101	0.0615536
LTR89	PromoterFlanking_Hoffman	1.10342	0.468272
LTR89	PromoterFlanking_Hoffman.extend.500	0.598176	0.192215
LTR89	Promoter_UCSC	0.979622	0.283976
LTR89	Promoter_UCSC.extend.500	1.06647	0.327886
LTR89	Repressed_Hoffman	1.17018	0.0586644
LTR89	Repressed_Hoffman.extend.500	1.16411	0.0300286
LTR89	SuperEnhancer_Hnisz	0.582478	0.108777
LTR89	SuperEnhancer_Hnisz.extend.500	0.579533	0.108945
LTR89	TFBS_ENCODE	0.957272	0.134371
LTR89	TFBS_ENCODE.extend.500	0.912813	0.0802959
LTR89	Transcribed_Hoffman	0.832144	0.0665601
LTR89	Transcribed_Hoffman.extend.500	0.973301	0.0309587
LTR89	TSS_Hoffman	0.577976	0.284622
LTR89	TSS_Hoffman.extend.500	0.494324	0.18555
LTR89	UTR_3_UCSC	0.794123	0.492488
LTR89	UTR_3_UCSC.extend.500	0.970111	0.311969
LTR89	UTR_5_UCSC	0.228596	0.2294
LTR89	UTR_5_UCSC.extend.500	0.528287	0.214963
LTR89	WeakEnhancer_Hoffman	1.64961	0.409635
LTR89	WeakEnhancer_Hoffman.extend.500	0.999443	0.185887
HAL1-2a_MD	Coding_UCSC	0.271339	0.168552
HAL1-2a_MD	Coding_UCSC.extend.500	0.841504	0.299458
HAL1-2a_MD	Conserved_LindbladToh	0.244583	0.11007
HAL1-2a_MD	Conserved_LindbladToh.extend.500	0.536612	0.0617579
HAL1-2a_MD	CTCF_Hoffman	0.802592	0.182227
HAL1-2a_MD	CTCF_Hoffman.extend.500	1.24107	0.196995
HAL1-2a_MD	DGF_ENCODE	0.998406	0.13614
HAL1-2a_MD	DGF_ENCODE.extend.500	0.995666	0.060023
HAL1-2a_MD	DHS_peaks_Trynka	0.700971	0.146745
HAL1-2a_MD	DHS_Trynka	0.696185	0.133147
HAL1-2a_MD	DHS_Trynka.extend.500	0.83697	0.0592004
HAL1-2a_MD	Enhancer_Andersson	3.15045	1.91792
HAL1-2a_MD	Enhancer_Andersson.extend.500	3.64266	0.971479
HAL1-2a_MD	Enhancer_Hoffman	0.446817	0.149287
HAL1-2a_MD	Enhancer_Hoffman.extend.500	0.754473	0.190743
HAL1-2a_MD	FetalDHS_Trynka	1.10073	0.249688
HAL1-2a_MD	FetalDHS_Trynka.extend.500	0.93317	0.0960077
HAL1-2a_MD	H3K27ac_Hnisz	1.10566	0.095178
HAL1-2a_MD	H3K27ac_Hnisz.extend.500	1.12478	0.087471
HAL1-2a_MD	H3K27ac_PGC2	1.11587	0.122914
HAL1-2a_MD	H3K27ac_PGC2.extend.500	1.13283	0.102464
HAL1-2a_MD	H3K4me1_peaks_Trynka	0.729095	0.0778736
HAL1-2a_MD	H3K4me1_Trynka	0.787326	0.0655432
HAL1-2a_MD	H3K4me1_Trynka.extend.500	1.02889	0.0507985
HAL1-2a_MD	H3K4me3_peaks_Trynka	2.5755	0.307897
HAL1-2a_MD	H3K4me3_Trynka	2.30297	0.207208
HAL1-2a_MD	H3K4me3_Trynka.extend.500	2.25826	0.118377
HAL1-2a_MD	H3K9ac_peaks_Trynka	1.02508	0.161103
HAL1-2a_MD	H3K9ac_Trynka	0.82469	0.0985749
HAL1-2a_MD	H3K9ac_Trynka.extend.500	1.53688	0.156751
HAL1-2a_MD	Intron_UCSC	1.20819	0.109695
HAL1-2a_MD	Intron_UCSC.extend.500	1.18982	0.106751
HAL1-2a_MD	PromoterFlanking_Hoffman	0.507557	0.330663
HAL1-2a_MD	PromoterFlanking_Hoffman.extend.500	0.770426	0.229966
HAL1-2a_MD	Promoter_UCSC	0.603428	0.191873
HAL1-2a_MD	Promoter_UCSC.extend.500	0.598166	0.195139
HAL1-2a_MD	Repressed_Hoffman	0.470258	0.0576786
HAL1-2a_MD	Repressed_Hoffman.extend.500	0.849369	0.0542534
HAL1-2a_MD	SuperEnhancer_Hnisz	1.53124	0.190277
HAL1-2a_MD	SuperEnhancer_Hnisz.extend.500	1.513	0.189157
HAL1-2a_MD	TFBS_ENCODE	1.96088	0.195681
HAL1-2a_MD	TFBS_ENCODE.extend.500	1.48612	0.0827786
HAL1-2a_MD	Transcribed_Hoffman	1.55332	0.0680728
HAL1-2a_MD	Transcribed_Hoffman.extend.500	1.15082	0.023531
HAL1-2a_MD	TSS_Hoffman	1.34924	1.13132
HAL1-2a_MD	TSS_Hoffman.extend.500	1.17539	0.610489
HAL1-2a_MD	UTR_3_UCSC	0	0
HAL1-2a_MD	UTR_3_UCSC.extend.500	0.437312	0.160955
HAL1-2a_MD	UTR_5_UCSC	0.147211	0.148862
HAL1-2a_MD	UTR_5_UCSC.extend.500	0.804123	0.355456
HAL1-2a_MD	WeakEnhancer_Hoffman	0.694589	0.298536
HAL1-2a_MD	WeakEnhancer_Hoffman.extend.500	0.848408	0.195045
PRIMA41-int	Coding_UCSC	0	0
PRIMA41-int	Coding_UCSC.extend.500	0.0433389	0.032844
PRIMA41-int	Conserved_LindbladToh	0	0
PRIMA41-int	Conserved_LindbladToh.extend.500	0.00289271	0.00293146
PRIMA41-int	CTCF_Hoffman	0.56992	0.270321
PRIMA41-int	CTCF_Hoffman.extend.500	0.767853	0.226829
PRIMA41-int	DGF_ENCODE	0.888454	0.12001
PRIMA41-int	DGF_ENCODE.extend.500	1.06422	0.0914165
PRIMA41-int	DHS_peaks_Trynka	0.564917	0.105972
PRIMA41-int	DHS_Trynka	0.689892	0.106556
PRIMA41-int	DHS_Trynka.extend.500	0.759692	0.0875016
PRIMA41-int	Enhancer_Andersson	0	0
PRIMA41-int	Enhancer_Andersson.extend.500	0.0508093	0.0515273
PRIMA41-int	Enhancer_Hoffman	0.453264	0.175653
PRIMA41-int	Enhancer_Hoffman.extend.500	0.394305	0.138636
PRIMA41-int	FetalDHS_Trynka	0.454915	0.111681
PRIMA41-int	FetalDHS_Trynka.extend.500	0.484801	0.0876414
PRIMA41-int	H3K27ac_Hnisz	0.921613	0.186427
PRIMA41-int	H3K27ac_Hnisz.extend.500	0.901751	0.179798
PRIMA41-int	H3K27ac_PGC2	0.610099	0.147925
PRIMA41-int	H3K27ac_PGC2.extend.500	0.659278	0.157808
PRIMA41-int	H3K4me1_peaks_Trynka	0.791133	0.121792
PRIMA41-int	H3K4me1_Trynka	0.992063	0.126728
PRIMA41-int	H3K4me1_Trynka.extend.500	1.01398	0.101863
PRIMA41-int	H3K4me3_peaks_Trynka	0.875648	0.262272
PRIMA41-int	H3K4me3_Trynka	1.09324	0.197265
PRIMA41-int	H3K4me3_Trynka.extend.500	1.06872	0.147812
PRIMA41-int	H3K9ac_peaks_Trynka	0.121687	0.0862179
PRIMA41-int	H3K9ac_Trynka	0.316807	0.103355
PRIMA41-int	H3K9ac_Trynka.extend.500	0.45677	0.121383
PRIMA41-int	Intron_UCSC	0.306181	0.0928169
PRIMA41-int	Intron_UCSC.extend.500	0.315085	0.0930865
PRIMA41-int	PromoterFlanking_Hoffman	0.566369	0.574146
PRIMA41-int	PromoterFlanking_Hoffman.extend.500	0.429848	0.314299
PRIMA41-int	Promoter_UCSC	0.122427	0.0761414
PRIMA41-int	Promoter_UCSC.extend.500	0.296656	0.116884
PRIMA41-int	Repressed_Hoffman	1.11831	0.0720933
PRIMA41-int	Repressed_Hoffman.extend.500	1.17031	0.0499478
PRIMA41-int	SuperEnhancer_Hnisz	0.802732	0.244704
PRIMA41-int	SuperEnhancer_Hnisz.extend.500	0.799137	0.240253
PRIMA41-int	TFBS_ENCODE	0.512261	0.104411
PRIMA41-int	TFBS_ENCODE.extend.500	0.712737	0.10896
PRIMA41-int	Transcribed_Hoffman	0.829452	0.0998838
PRIMA41-int	Transcribed_Hoffman.extend.500	1.06504	0.045178
PRIMA41-int	TSS_Hoffman	0.103833	0.0746411
PRIMA41-int	TSS_Hoffman.extend.500	0.109299	0.0877709
PRIMA41-int	UTR_3_UCSC	0	0
PRIMA41-int	UTR_3_UCSC.extend.500	0.034856	0.0353746
PRIMA41-int	UTR_5_UCSC	3.44964	1.98709
PRIMA41-int	UTR_5_UCSC.extend.500	1.34595	0.571462
PRIMA41-int	WeakEnhancer_Hoffman	0.54711	0.241813
PRIMA41-int	WeakEnhancer_Hoffman.extend.500	0.783488	0.275163
Charlie24	Coding_UCSC	0.219239	0.125838
Charlie24	Coding_UCSC.extend.500	0.366115	0.100513
Charlie24	Conserved_LindbladToh	1.07045	0.278101
Charlie24	Conserved_LindbladToh.extend.500	1.33006	0.100002
Charlie24	CTCF_Hoffman	0.0491278	0.0492434
Charlie24	CTCF_Hoffman.extend.500	0.479876	0.121934
Charlie24	DGF_ENCODE	1.1658	0.130452
Charlie24	DGF_ENCODE.extend.500	1.02789	0.0559305
Charlie24	DHS_peaks_Trynka	1.39497	0.141648
Charlie24	DHS_Trynka	1.46225	0.116026
Charlie24	DHS_Trynka.extend.500	1.24525	0.056679
Charlie24	Enhancer_Andersson	0.26516	0.265861
Charlie24	Enhancer_Andersson.extend.500	0.797127	0.335842
Charlie24	Enhancer_Hoffman	0.929909	0.305554
Charlie24	Enhancer_Hoffman.extend.500	0.925985	0.238294
Charlie24	FetalDHS_Trynka	1.49602	0.188237
Charlie24	FetalDHS_Trynka.extend.500	1.35966	0.0994904
Charlie24	H3K27ac_Hnisz	0.867051	0.0819229
Charlie24	H3K27ac_Hnisz.extend.500	0.888873	0.078549
Charlie24	H3K27ac_PGC2	1.08504	0.102207
Charlie24	H3K27ac_PGC2.extend.500	1.07929	0.0957938
Charlie24	H3K4me1_peaks_Trynka	1.05632	0.110809
Charlie24	H3K4me1_Trynka	1.07943	0.0661153
Charlie24	H3K4me1_Trynka.extend.500	1.14275	0.0406623
Charlie24	H3K4me3_peaks_Trynka	0.758689	0.172091
Charlie24	H3K4me3_Trynka	0.736773	0.107256
Charlie24	H3K4me3_Trynka.extend.500	0.909613	0.0983219
Charlie24	H3K9ac_peaks_Trynka	0.558044	0.148365
Charlie24	H3K9ac_Trynka	0.746448	0.148027
Charlie24	H3K9ac_Trynka.extend.500	0.781754	0.104348
Charlie24	Intron_UCSC	0.882043	0.0872771
Charlie24	Intron_UCSC.extend.500	0.862093	0.084897
Charlie24	PromoterFlanking_Hoffman	0.273401	0.193276
Charlie24	PromoterFlanking_Hoffman.extend.500	0.414998	0.204626
Charlie24	Promoter_UCSC	0.22162	0.115901
Charlie24	Promoter_UCSC.extend.500	0.238673	0.118505
Charlie24	Repressed_Hoffman	1.19128	0.0643796
Charlie24	Repressed_Hoffman.extend.500	1.05263	0.0408342
Charlie24	SuperEnhancer_Hnisz	0.657366	0.118809
Charlie24	SuperEnhancer_Hnisz.extend.500	0.672371	0.117584
Charlie24	TFBS_ENCODE	0.830161	0.112863
Charlie24	TFBS_ENCODE.extend.500	0.949241	0.0796044
Charlie24	Transcribed_Hoffman	0.887927	0.0800068
Charlie24	Transcribed_Hoffman.extend.500	1.00088	0.0338886
Charlie24	TSS_Hoffman	0.501229	0.319349
Charlie24	TSS_Hoffman.extend.500	0.527613	0.236118
Charlie24	UTR_3_UCSC	0.295147	0.169518
Charlie24	UTR_3_UCSC.extend.500	0.673036	0.231358
Charlie24	UTR_5_UCSC	0.198242	0.198779
Charlie24	UTR_5_UCSC.extend.500	0.416489	0.191545
Charlie24	WeakEnhancer_Hoffman	0.385152	0.165182
Charlie24	WeakEnhancer_Hoffman.extend.500	0.656615	0.148631
MLT1E	Coding_UCSC	0	0
MLT1E	Coding_UCSC.extend.500	0.111312	0.0615434
MLT1E	Conserved_LindbladToh	0.0375526	0.0376361
MLT1E	Conserved_LindbladToh.extend.500	0.42986	0.0562238
MLT1E	CTCF_Hoffman	0.71696	0.267673
MLT1E	CTCF_Hoffman.extend.500	0.799935	0.199845
MLT1E	DGF_ENCODE	1.15648	0.131767
MLT1E	DGF_ENCODE.extend.500	1.00692	0.0533392
MLT1E	DHS_peaks_Trynka	1.22453	0.135824
MLT1E	DHS_Trynka	1.3465	0.128932
MLT1E	DHS_Trynka.extend.500	1.10348	0.0596091
MLT1E	Enhancer_Andersson	0.241855	0.242473
MLT1E	Enhancer_Andersson.extend.500	0.559284	0.282769
MLT1E	Enhancer_Hoffman	0.274412	0.106877
MLT1E	Enhancer_Hoffman.extend.500	0.328456	0.111709
MLT1E	FetalDHS_Trynka	0.913865	0.151769
MLT1E	FetalDHS_Trynka.extend.500	0.804225	0.0857154
MLT1E	H3K27ac_Hnisz	0.752668	0.0699492
MLT1E	H3K27ac_Hnisz.extend.500	0.762763	0.0671077
MLT1E	H3K27ac_PGC2	0.691203	0.076272
MLT1E	H3K27ac_PGC2.extend.500	0.732011	0.0733277
MLT1E	H3K4me1_peaks_Trynka	0.716436	0.096613
MLT1E	H3K4me1_Trynka	0.80714	0.0693813
MLT1E	H3K4me1_Trynka.extend.500	0.808539	0.0508609
MLT1E	H3K4me3_peaks_Trynka	0.865012	0.205559
MLT1E	H3K4me3_Trynka	0.742347	0.122042
MLT1E	H3K4me3_Trynka.extend.500	0.672815	0.0895357
MLT1E	H3K9ac_peaks_Trynka	0.348262	0.106698
MLT1E	H3K9ac_Trynka	0.464967	0.0867036
MLT1E	H3K9ac_Trynka.extend.500	0.461652	0.0684533
MLT1E	Intron_UCSC	0.614263	0.0665531
MLT1E	Intron_UCSC.extend.500	0.598348	0.0649366
MLT1E	PromoterFlanking_Hoffman	0.124686	0.124977
MLT1E	PromoterFlanking_Hoffman.extend.500	0.441612	0.192282
MLT1E	Promoter_UCSC	0.235832	0.119843
MLT1E	Promoter_UCSC.extend.500	0.244908	0.103443
MLT1E	Repressed_Hoffman	1.13393	0.0575701
MLT1E	Repressed_Hoffman.extend.500	1.21413	0.0280305
MLT1E	SuperEnhancer_Hnisz	0.650083	0.133351
MLT1E	SuperEnhancer_Hnisz.extend.500	0.644251	0.130782
MLT1E	TFBS_ENCODE	0.451098	0.082618
MLT1E	TFBS_ENCODE.extend.500	0.768917	0.0713826
MLT1E	Transcribed_Hoffman	0.90392	0.0595992
MLT1E	Transcribed_Hoffman.extend.500	1.03632	0.0306797
MLT1E	TSS_Hoffman	0.0571471	0.0573415
MLT1E	TSS_Hoffman.extend.500	0.0300776	0.0301744
MLT1E	UTR_3_UCSC	0.269207	0.269922
MLT1E	UTR_3_UCSC.extend.500	0.191839	0.127208
MLT1E	UTR_5_UCSC	0	0
MLT1E	UTR_5_UCSC.extend.500	0.0379885	0.0380858
MLT1E	WeakEnhancer_Hoffman	0.501859	0.255814
MLT1E	WeakEnhancer_Hoffman.extend.500	0.562972	0.133587
L1PB2	Coding_UCSC	0.0427663	0.0306542
L1PB2	Coding_UCSC.extend.500	0.0999837	0.020655
L1PB2	Conserved_LindbladToh	0	0
L1PB2	Conserved_LindbladToh.extend.500	0.146273	0.0132342
L1PB2	CTCF_Hoffman	0.350746	0.070881
L1PB2	CTCF_Hoffman.extend.500	0.364103	0.0519343
L1PB2	DGF_ENCODE	0.312731	0.0254386
L1PB2	DGF_ENCODE.extend.500	0.490373	0.0220017
L1PB2	DHS_peaks_Trynka	0.158357	0.0180941
L1PB2	DHS_Trynka	0.166229	0.0192718
L1PB2	DHS_Trynka.extend.500	0.375009	0.0181182
L1PB2	Enhancer_Andersson	0.093103	0.0692624
L1PB2	Enhancer_Andersson.extend.500	0.265535	0.0749287
L1PB2	Enhancer_Hoffman	0.144049	0.0409552
L1PB2	Enhancer_Hoffman.extend.500	0.18665	0.0329244
L1PB2	FetalDHS_Trynka	0.077106	0.015549
L1PB2	FetalDHS_Trynka.extend.500	0.234362	0.0188075
L1PB2	H3K27ac_Hnisz	0.342232	0.0250779
L1PB2	H3K27ac_Hnisz.extend.500	0.377245	0.0245904
L1PB2	H3K27ac_PGC2	0.245924	0.0235546
L1PB2	H3K27ac_PGC2.extend.500	0.294746	0.0243795
L1PB2	H3K4me1_peaks_Trynka	0.195751	0.0201957
L1PB2	H3K4me1_Trynka	0.295962	0.0198345
L1PB2	H3K4me1_Trynka.extend.500	0.44184	0.0187532
L1PB2	H3K4me3_peaks_Trynka	0.336161	0.0535011
L1PB2	H3K4me3_Trynka	0.492326	0.0555162
L1PB2	H3K4me3_Trynka.extend.500	0.586861	0.046931
L1PB2	H3K9ac_peaks_Trynka	0.0515634	0.0188214
L1PB2	H3K9ac_Trynka	0.10228	0.0192955
L1PB2	H3K9ac_Trynka.extend.500	0.173023	0.0189039
L1PB2	Intron_UCSC	0.696136	0.0492701
L1PB2	Intron_UCSC.extend.500	0.678779	0.0481571
L1PB2	PromoterFlanking_Hoffman	0.335989	0.180164
L1PB2	PromoterFlanking_Hoffman.extend.500	0.255	0.0759816
L1PB2	Promoter_UCSC	0.1124	0.0360912
L1PB2	Promoter_UCSC.extend.500	0.125705	0.0327892
L1PB2	Repressed_Hoffman	1.4608	0.0332404
L1PB2	Repressed_Hoffman.extend.500	1.284	0.0199961
L1PB2	SuperEnhancer_Hnisz	0.251872	0.0363231
L1PB2	SuperEnhancer_Hnisz.extend.500	0.251981	0.0355764
L1PB2	TFBS_ENCODE	0.302857	0.0336388
L1PB2	TFBS_ENCODE.extend.500	0.415921	0.0275566
L1PB2	Transcribed_Hoffman	0.715396	0.0376858
L1PB2	Transcribed_Hoffman.extend.500	0.974037	0.0178628
L1PB2	TSS_Hoffman	0.058664	0.0309411
L1PB2	TSS_Hoffman.extend.500	0.115785	0.0421457
L1PB2	UTR_3_UCSC	0.0575734	0.0413505
L1PB2	UTR_3_UCSC.extend.500	0.108312	0.0331356
L1PB2	UTR_5_UCSC	0.0232023	0.0232453
L1PB2	UTR_5_UCSC.extend.500	0.0731191	0.0297904
L1PB2	WeakEnhancer_Hoffman	0.115916	0.0304543
L1PB2	WeakEnhancer_Hoffman.extend.500	0.190589	0.0299299
LTR46	Coding_UCSC	0	0
LTR46	Coding_UCSC.extend.500	0.163037	0.122147
LTR46	Conserved_LindbladToh	0	0
LTR46	Conserved_LindbladToh.extend.500	0.424402	0.117774
LTR46	CTCF_Hoffman	0.612567	0.372311
LTR46	CTCF_Hoffman.extend.500	1.23797	0.387574
LTR46	DGF_ENCODE	3.05049	0.261516
LTR46	DGF_ENCODE.extend.500	1.4632	0.0670676
LTR46	DHS_peaks_Trynka	2.61559	0.345714
LTR46	DHS_Trynka	2.39902	0.266235
LTR46	DHS_Trynka.extend.500	1.39948	0.0914624
LTR46	Enhancer_Andersson	7.43904	3.78159
LTR46	Enhancer_Andersson.extend.500	3.05824	1.16989
LTR46	Enhancer_Hoffman	3.49553	0.787879
LTR46	Enhancer_Hoffman.extend.500	2.68604	0.510834
LTR46	FetalDHS_Trynka	2.65259	0.469971
LTR46	FetalDHS_Trynka.extend.500	1.48984	0.192289
LTR46	H3K27ac_Hnisz	1.28615	0.134222
LTR46	H3K27ac_Hnisz.extend.500	1.25161	0.120827
LTR46	H3K27ac_PGC2	1.4764	0.17177
LTR46	H3K27ac_PGC2.extend.500	1.36947	0.135566
LTR46	H3K4me1_peaks_Trynka	2.15297	0.238092
LTR46	H3K4me1_Trynka	1.49453	0.107805
LTR46	H3K4me1_Trynka.extend.500	1.26749	0.0625922
LTR46	H3K4me3_peaks_Trynka	1.68928	0.439922
LTR46	H3K4me3_Trynka	2.26998	0.305435
LTR46	H3K4me3_Trynka.extend.500	1.65049	0.185736
LTR46	H3K9ac_peaks_Trynka	1.64799	0.499255
LTR46	H3K9ac_Trynka	1.47556	0.277669
LTR46	H3K9ac_Trynka.extend.500	1.29655	0.198513
LTR46	Intron_UCSC	0.733824	0.120309
LTR46	Intron_UCSC.extend.500	0.778149	0.120837
LTR46	PromoterFlanking_Hoffman	4.26125	2.39226
LTR46	PromoterFlanking_Hoffman.extend.500	2.80288	0.836336
LTR46	Promoter_UCSC	3.68446	0.955564
LTR46	Promoter_UCSC.extend.500	3.34798	0.795579
LTR46	Repressed_Hoffman	0.582506	0.0815211
LTR46	Repressed_Hoffman.extend.500	0.86295	0.0732433
LTR46	SuperEnhancer_Hnisz	0.56082	0.198968
LTR46	SuperEnhancer_Hnisz.extend.500	0.550445	0.195274
LTR46	TFBS_ENCODE	2.42261	0.3304
LTR46	TFBS_ENCODE.extend.500	1.60234	0.15108
LTR46	Transcribed_Hoffman	1.02628	0.11303
LTR46	Transcribed_Hoffman.extend.500	0.924967	0.0697828
LTR46	TSS_Hoffman	1.95305	0.813656
LTR46	TSS_Hoffman.extend.500	2.46702	0.662568
LTR46	UTR_3_UCSC	1.53339	1.26778
LTR46	UTR_3_UCSC.extend.500	1.44237	0.670854
LTR46	UTR_5_UCSC	3.08982	1.61206
LTR46	UTR_5_UCSC.extend.500	1.29829	0.510355
LTR46	WeakEnhancer_Hoffman	5.14544	1.3879
LTR46	WeakEnhancer_Hoffman.extend.500	2.70179	0.522055
LTR12C	Coding_UCSC	0.165942	0.0596175
LTR12C	Coding_UCSC.extend.500	0.100362	0.0228074
LTR12C	Conserved_LindbladToh	0	0
LTR12C	Conserved_LindbladToh.extend.500	0.1342	0.00893216
LTR12C	CTCF_Hoffman	0.97885	0.0945057
LTR12C	CTCF_Hoffman.extend.500	1.28229	0.0893099
LTR12C	DGF_ENCODE	1.33217	0.0732691
LTR12C	DGF_ENCODE.extend.500	1.24155	0.0298783
LTR12C	DHS_peaks_Trynka	0.291161	0.048503
LTR12C	DHS_Trynka	0.282829	0.0426942
LTR12C	DHS_Trynka.extend.500	0.478583	0.032626
LTR12C	Enhancer_Andersson	1.01763	0.183718
LTR12C	Enhancer_Andersson.extend.500	1.43155	0.252121
LTR12C	Enhancer_Hoffman	0.560687	0.103108
LTR12C	Enhancer_Hoffman.extend.500	0.815634	0.118306
LTR12C	FetalDHS_Trynka	0.240982	0.0443723
LTR12C	FetalDHS_Trynka.extend.500	0.379103	0.032614
LTR12C	H3K27ac_Hnisz	0.812768	0.0511585
LTR12C	H3K27ac_Hnisz.extend.500	0.839722	0.0460034
LTR12C	H3K27ac_PGC2	0.661116	0.0532262
LTR12C	H3K27ac_PGC2.extend.500	0.786929	0.0454814
LTR12C	H3K4me1_peaks_Trynka	0.436579	0.0338433
LTR12C	H3K4me1_Trynka	0.505826	0.0320423
LTR12C	H3K4me1_Trynka.extend.500	0.72872	0.0280689
LTR12C	H3K4me3_peaks_Trynka	1.29033	0.109883
LTR12C	H3K4me3_Trynka	1.12857	0.0828957
LTR12C	H3K4me3_Trynka.extend.500	1.28941	0.0606769
LTR12C	H3K9ac_peaks_Trynka	0.495025	0.0439119
LTR12C	H3K9ac_Trynka	0.573526	0.0452965
LTR12C	H3K9ac_Trynka.extend.500	0.734027	0.047372
LTR12C	Intron_UCSC	0.502524	0.0265695
LTR12C	Intron_UCSC.extend.500	0.496838	0.025882
LTR12C	PromoterFlanking_Hoffman	1.08423	0.158989
LTR12C	PromoterFlanking_Hoffman.extend.500	1.37147	0.128492
LTR12C	Promoter_UCSC	0.657982	0.104023
LTR12C	Promoter_UCSC.extend.500	0.6908	0.0967065
LTR12C	Repressed_Hoffman	0.722472	0.0297211
LTR12C	Repressed_Hoffman.extend.500	1.00215	0.0266802
LTR12C	SuperEnhancer_Hnisz	0.656602	0.0688043
LTR12C	SuperEnhancer_Hnisz.extend.500	0.657921	0.0688689
LTR12C	TFBS_ENCODE	1.4642	0.094031
LTR12C	TFBS_ENCODE.extend.500	1.6103	0.0485858
LTR12C	Transcribed_Hoffman	1.28596	0.0297056
LTR12C	Transcribed_Hoffman.extend.500	1.17443	0.00933287
LTR12C	TSS_Hoffman	0.989862	0.144273
LTR12C	TSS_Hoffman.extend.500	1.16852	0.152766
LTR12C	UTR_3_UCSC	0.3524	0.104267
LTR12C	UTR_3_UCSC.extend.500	0.330944	0.0671244
LTR12C	UTR_5_UCSC	0.58329	0.156316
LTR12C	UTR_5_UCSC.extend.500	0.333001	0.0594055
LTR12C	WeakEnhancer_Hoffman	0.343139	0.0662343
LTR12C	WeakEnhancer_Hoffman.extend.500	0.58379	0.059321
L1PA16	Coding_UCSC	0.0352841	0.023449
L1PA16	Coding_UCSC.extend.500	0.0697446	0.00873776
L1PA16	Conserved_LindbladToh	0	0
L1PA16	Conserved_LindbladToh.extend.500	0.152337	0.00683648
L1PA16	CTCF_Hoffman	0.644951	0.0517911
L1PA16	CTCF_Hoffman.extend.500	0.640293	0.0351179
L1PA16	DGF_ENCODE	0.484417	0.0154354
L1PA16	DGF_ENCODE.extend.500	0.64567	0.012567
L1PA16	DHS_peaks_Trynka	0.306735	0.0129332
L1PA16	DHS_Trynka	0.320426	0.0123778
L1PA16	DHS_Trynka.extend.500	0.5092	0.0114366
L1PA16	Enhancer_Andersson	0.115831	0.0330333
L1PA16	Enhancer_Andersson.extend.500	0.283363	0.0415419
L1PA16	Enhancer_Hoffman	0.148401	0.0210787
L1PA16	Enhancer_Hoffman.extend.500	0.217627	0.0194923
L1PA16	FetalDHS_Trynka	0.13916	0.0103622
L1PA16	FetalDHS_Trynka.extend.500	0.288921	0.0106195
L1PA16	H3K27ac_Hnisz	0.41849	0.0173797
L1PA16	H3K27ac_Hnisz.extend.500	0.438204	0.0171361
L1PA16	H3K27ac_PGC2	0.352913	0.0170317
L1PA16	H3K27ac_PGC2.extend.500	0.397027	0.0170997
L1PA16	H3K4me1_peaks_Trynka	0.260765	0.0112773
L1PA16	H3K4me1_Trynka	0.369239	0.0123306
L1PA16	H3K4me1_Trynka.extend.500	0.493786	0.0123045
L1PA16	H3K4me3_peaks_Trynka	0.340143	0.0221291
L1PA16	H3K4me3_Trynka	0.406939	0.0206758
L1PA16	H3K4me3_Trynka.extend.500	0.497546	0.0180313
L1PA16	H3K9ac_peaks_Trynka	0.11142	0.0146017
L1PA16	H3K9ac_Trynka	0.137085	0.0122265
L1PA16	H3K9ac_Trynka.extend.500	0.190105	0.0120371
L1PA16	Intron_UCSC	0.684769	0.0270261
L1PA16	Intron_UCSC.extend.500	0.667495	0.026452
L1PA16	PromoterFlanking_Hoffman	0.248291	0.0522521
L1PA16	PromoterFlanking_Hoffman.extend.500	0.260002	0.0347861
L1PA16	Promoter_UCSC	0.189376	0.032648
L1PA16	Promoter_UCSC.extend.500	0.226355	0.0337367
L1PA16	Repressed_Hoffman	1.36289	0.0223611
L1PA16	Repressed_Hoffman.extend.500	1.28595	0.0148293
L1PA16	SuperEnhancer_Hnisz	0.316592	0.0214232
L1PA16	SuperEnhancer_Hnisz.extend.500	0.317293	0.0213006
L1PA16	TFBS_ENCODE	0.419293	0.0182157
L1PA16	TFBS_ENCODE.extend.500	0.535995	0.015365
L1PA16	Transcribed_Hoffman	0.766197	0.0150163
L1PA16	Transcribed_Hoffman.extend.500	1.03089	0.00747335
L1PA16	TSS_Hoffman	0.0576196	0.0160239
L1PA16	TSS_Hoffman.extend.500	0.0894625	0.0179163
L1PA16	UTR_3_UCSC	0.0882155	0.038142
L1PA16	UTR_3_UCSC.extend.500	0.104449	0.0237809
L1PA16	UTR_5_UCSC	0.100273	0.0412231
L1PA16	UTR_5_UCSC.extend.500	0.0938412	0.0169803
L1PA16	WeakEnhancer_Hoffman	0.139152	0.0173357
L1PA16	WeakEnhancer_Hoffman.extend.500	0.237316	0.0201241
AluSc	Coding_UCSC	0.32756	0.0372948
AluSc	Coding_UCSC.extend.500	0.713565	0.0279515
AluSc	Conserved_LindbladToh	0.00147043	0.00103563
AluSc	Conserved_LindbladToh.extend.500	0.715975	0.0121268
AluSc	CTCF_Hoffman	0.658852	0.0363449
AluSc	CTCF_Hoffman.extend.500	0.850438	0.0260823
AluSc	DGF_ENCODE	0.196027	0.00730337
AluSc	DGF_ENCODE.extend.500	0.852696	0.00728078
AluSc	DHS_peaks_Trynka	0.0498213	0.00384113
AluSc	DHS_Trynka	0.0847083	0.00410353
AluSc	DHS_Trynka.extend.500	0.829777	0.0084693
AluSc	Enhancer_Andersson	0.293576	0.0586279
AluSc	Enhancer_Andersson.extend.500	0.707355	0.0455895
AluSc	Enhancer_Hoffman	0.548482	0.0248322
AluSc	Enhancer_Hoffman.extend.500	0.883287	0.0240987
AluSc	FetalDHS_Trynka	0.0409307	0.0043079
AluSc	FetalDHS_Trynka.extend.500	0.72399	0.0121497
AluSc	H3K27ac_Hnisz	1.02372	0.0125193
AluSc	H3K27ac_Hnisz.extend.500	1.0588	0.0117372
AluSc	H3K27ac_PGC2	0.889072	0.0148087
AluSc	H3K27ac_PGC2.extend.500	0.985906	0.0133997
AluSc	H3K4me1_peaks_Trynka	0.471219	0.0124542
AluSc	H3K4me1_Trynka	0.759688	0.0100557
AluSc	H3K4me1_Trynka.extend.500	0.976972	0.00747191
AluSc	H3K4me3_peaks_Trynka	0.218225	0.0143205
AluSc	H3K4me3_Trynka	0.450855	0.0218476
AluSc	H3K4me3_Trynka.extend.500	0.810474	0.0194048
AluSc	H3K9ac_peaks_Trynka	0.405954	0.0176644
AluSc	H3K9ac_Trynka	0.57334	0.016719
AluSc	H3K9ac_Trynka.extend.500	0.916003	0.0161983
AluSc	Intron_UCSC	1.1055	0.0129104
AluSc	Intron_UCSC.extend.500	1.08033	0.0127233
AluSc	PromoterFlanking_Hoffman	0.910542	0.0571317
AluSc	PromoterFlanking_Hoffman.extend.500	1.09125	0.0414273
AluSc	Promoter_UCSC	0.99797	0.0502192
AluSc	Promoter_UCSC.extend.500	1.09163	0.0466862
AluSc	Repressed_Hoffman	0.81798	0.00961535
AluSc	Repressed_Hoffman.extend.500	0.942385	0.0073464
AluSc	SuperEnhancer_Hnisz	1.07294	0.02233
AluSc	SuperEnhancer_Hnisz.extend.500	1.08389	0.0221528
AluSc	TFBS_ENCODE	0.336393	0.0115141
AluSc	TFBS_ENCODE.extend.500	0.826748	0.0118746
AluSc	Transcribed_Hoffman	1.38786	0.01378
AluSc	Transcribed_Hoffman.extend.500	1.1183	0.00495877
AluSc	TSS_Hoffman	0.448655	0.0320408
AluSc	TSS_Hoffman.extend.500	0.741382	0.0400344
AluSc	UTR_3_UCSC	0.634227	0.0599503
AluSc	UTR_3_UCSC.extend.500	0.724881	0.0400075
AluSc	UTR_5_UCSC	0.446054	0.0724438
AluSc	UTR_5_UCSC.extend.500	0.633672	0.0394439
AluSc	WeakEnhancer_Hoffman	0.239742	0.0245173
AluSc	WeakEnhancer_Hoffman.extend.500	0.794755	0.0260132
X7B_LINE	Coding_UCSC	0.20593	0.206902
X7B_LINE	Coding_UCSC.extend.500	0.83516	0.261931
X7B_LINE	Conserved_LindbladToh	1.5082	0.474094
X7B_LINE	Conserved_LindbladToh.extend.500	1.6428	0.105791
X7B_LINE	CTCF_Hoffman	0.138436	0.138977
X7B_LINE	CTCF_Hoffman.extend.500	0.606173	0.258155
X7B_LINE	DGF_ENCODE	0.81528	0.146036
X7B_LINE	DGF_ENCODE.extend.500	1.12062	0.063448
X7B_LINE	DHS_peaks_Trynka	1.32999	0.211939
X7B_LINE	DHS_Trynka	1.32091	0.172279
X7B_LINE	DHS_Trynka.extend.500	1.11861	0.0733271
X7B_LINE	Enhancer_Andersson	0	0
X7B_LINE	Enhancer_Andersson.extend.500	1.38228	0.584796
X7B_LINE	Enhancer_Hoffman	0.847768	0.329549
X7B_LINE	Enhancer_Hoffman.extend.500	1.26842	0.239909
X7B_LINE	FetalDHS_Trynka	1.43099	0.252864
X7B_LINE	FetalDHS_Trynka.extend.500	1.21907	0.122417
X7B_LINE	H3K27ac_Hnisz	1.25532	0.0938576
X7B_LINE	H3K27ac_Hnisz.extend.500	1.25627	0.0844634
X7B_LINE	H3K27ac_PGC2	1.33463	0.134002
X7B_LINE	H3K27ac_PGC2.extend.500	1.19897	0.110529
X7B_LINE	H3K4me1_peaks_Trynka	0.973115	0.131013
X7B_LINE	H3K4me1_Trynka	1.25837	0.0825551
X7B_LINE	H3K4me1_Trynka.extend.500	1.19465	0.0542941
X7B_LINE	H3K4me3_peaks_Trynka	0.22906	0.129634
X7B_LINE	H3K4me3_Trynka	0.965646	0.168701
X7B_LINE	H3K4me3_Trynka.extend.500	0.969162	0.116207
X7B_LINE	H3K9ac_peaks_Trynka	0.662106	0.22631
X7B_LINE	H3K9ac_Trynka	1.07735	0.187952
X7B_LINE	H3K9ac_Trynka.extend.500	1.10144	0.121796
X7B_LINE	Intron_UCSC	1.26794	0.0854167
X7B_LINE	Intron_UCSC.extend.500	1.23509	0.0833264
X7B_LINE	PromoterFlanking_Hoffman	1.54082	0.943008
X7B_LINE	PromoterFlanking_Hoffman.extend.500	1.07196	0.375733
X7B_LINE	Promoter_UCSC	0.936748	0.336637
X7B_LINE	Promoter_UCSC.extend.500	1.00883	0.355464
X7B_LINE	Repressed_Hoffman	1.05314	0.0765883
X7B_LINE	Repressed_Hoffman.extend.500	1.02766	0.0459299
X7B_LINE	SuperEnhancer_Hnisz	1.30641	0.186885
X7B_LINE	SuperEnhancer_Hnisz.extend.500	1.30138	0.18697
X7B_LINE	TFBS_ENCODE	0.945672	0.154557
X7B_LINE	TFBS_ENCODE.extend.500	1.07187	0.102617
X7B_LINE	Transcribed_Hoffman	1.04956	0.0972218
X7B_LINE	Transcribed_Hoffman.extend.500	1.05276	0.0334662
X7B_LINE	TSS_Hoffman	0.353101	0.247119
X7B_LINE	TSS_Hoffman.extend.500	0.743375	0.287609
X7B_LINE	UTR_3_UCSC	0.554459	0.394218
X7B_LINE	UTR_3_UCSC.extend.500	0.474134	0.238373
X7B_LINE	UTR_5_UCSC	0	0
X7B_LINE	UTR_5_UCSC.extend.500	0.469447	0.285993
X7B_LINE	WeakEnhancer_Hoffman	0.775223	0.346571
X7B_LINE	WeakEnhancer_Hoffman.extend.500	1.03615	0.220088
L1MD2	Coding_UCSC	0.0941045	0.0271188
L1MD2	Coding_UCSC.extend.500	0.1591	0.0207362
L1MD2	Conserved_LindbladToh	0.0484058	0.0110683
L1MD2	Conserved_LindbladToh.extend.500	0.302749	0.0139065
L1MD2	CTCF_Hoffman	0.646369	0.0672343
L1MD2	CTCF_Hoffman.extend.500	0.644802	0.0492439
L1MD2	DGF_ENCODE	0.737977	0.0245961
L1MD2	DGF_ENCODE.extend.500	0.770998	0.0159496
L1MD2	DHS_peaks_Trynka	0.701137	0.0309705
L1MD2	DHS_Trynka	0.707814	0.0275214
L1MD2	DHS_Trynka.extend.500	0.770864	0.0175632
L1MD2	Enhancer_Andersson	0.475054	0.121933
L1MD2	Enhancer_Andersson.extend.500	0.587038	0.0937698
L1MD2	Enhancer_Hoffman	0.370564	0.0440455
L1MD2	Enhancer_Hoffman.extend.500	0.453626	0.0340587
L1MD2	FetalDHS_Trynka	0.578619	0.0379159
L1MD2	FetalDHS_Trynka.extend.500	0.629514	0.0233084
L1MD2	H3K27ac_Hnisz	0.675926	0.0281556
L1MD2	H3K27ac_Hnisz.extend.500	0.686481	0.026882
L1MD2	H3K27ac_PGC2	0.595667	0.0263677
L1MD2	H3K27ac_PGC2.extend.500	0.643767	0.025709
L1MD2	H3K4me1_peaks_Trynka	0.539843	0.0231989
L1MD2	H3K4me1_Trynka	0.65557	0.0206575
L1MD2	H3K4me1_Trynka.extend.500	0.73581	0.0160953
L1MD2	H3K4me3_peaks_Trynka	0.462692	0.0447292
L1MD2	H3K4me3_Trynka	0.48924	0.0282942
L1MD2	H3K4me3_Trynka.extend.500	0.59186	0.0259269
L1MD2	H3K9ac_peaks_Trynka	0.35683	0.032758
L1MD2	H3K9ac_Trynka	0.412816	0.0271237
L1MD2	H3K9ac_Trynka.extend.500	0.499403	0.0231403
L1MD2	Intron_UCSC	0.861196	0.0315609
L1MD2	Intron_UCSC.extend.500	0.839858	0.030859
L1MD2	PromoterFlanking_Hoffman	0.51278	0.0865998
L1MD2	PromoterFlanking_Hoffman.extend.500	0.451135	0.0468658
L1MD2	Promoter_UCSC	0.322603	0.0462983
L1MD2	Promoter_UCSC.extend.500	0.349096	0.0481577
L1MD2	Repressed_Hoffman	1.2742	0.0201644
L1MD2	Repressed_Hoffman.extend.500	1.16735	0.0135883
L1MD2	SuperEnhancer_Hnisz	0.615205	0.0430101
L1MD2	SuperEnhancer_Hnisz.extend.500	0.616372	0.042459
L1MD2	TFBS_ENCODE	0.705083	0.0328948
L1MD2	TFBS_ENCODE.extend.500	0.761105	0.0239064
L1MD2	Transcribed_Hoffman	0.885324	0.0219257
L1MD2	Transcribed_Hoffman.extend.500	0.998581	0.0115941
L1MD2	TSS_Hoffman	0.140311	0.0414236
L1MD2	TSS_Hoffman.extend.500	0.247392	0.0377479
L1MD2	UTR_3_UCSC	0.280914	0.0572521
L1MD2	UTR_3_UCSC.extend.500	0.313224	0.0520696
L1MD2	UTR_5_UCSC	0.144286	0.0470252
L1MD2	UTR_5_UCSC.extend.500	0.265824	0.043982
L1MD2	WeakEnhancer_Hoffman	0.425108	0.0523595
L1MD2	WeakEnhancer_Hoffman.extend.500	0.510254	0.0334957
HERVL66-int	Coding_UCSC	0	0
HERVL66-int	Coding_UCSC.extend.500	0.0404261	0.0522041
HERVL66-int	Conserved_LindbladToh	0	0
HERVL66-int	Conserved_LindbladToh.extend.500	0.0161897	0.0174118
HERVL66-int	CTCF_Hoffman	0.797423	0.80959
HERVL66-int	CTCF_Hoffman.extend.500	1.11274	0.996024
HERVL66-int	DGF_ENCODE	0.651152	0.302677
HERVL66-int	DGF_ENCODE.extend.500	0.604684	0.219075
HERVL66-int	DHS_peaks_Trynka	0.632338	0.132115
HERVL66-int	DHS_Trynka	0.502922	0.0949638
HERVL66-int	DHS_Trynka.extend.500	0.657493	0.23165
HERVL66-int	Enhancer_Andersson	0.614852	0.793829
HERVL66-int	Enhancer_Andersson.extend.500	0.142183	0.183326
HERVL66-int	Enhancer_Hoffman	0.507359	0.223321
HERVL66-int	Enhancer_Hoffman.extend.500	0.835013	0.19252
HERVL66-int	FetalDHS_Trynka	0.318255	0.104981
HERVL66-int	FetalDHS_Trynka.extend.500	0.46814	0.170994
HERVL66-int	H3K27ac_Hnisz	0.686349	0.221164
HERVL66-int	H3K27ac_Hnisz.extend.500	0.661356	0.213959
HERVL66-int	H3K27ac_PGC2	0.60903	0.12785
HERVL66-int	H3K27ac_PGC2.extend.500	0.681811	0.230017
HERVL66-int	H3K4me1_peaks_Trynka	0.659453	0.142844
HERVL66-int	H3K4me1_Trynka	0.768683	0.150082
HERVL66-int	H3K4me1_Trynka.extend.500	0.844541	0.240744
HERVL66-int	H3K4me3_peaks_Trynka	1.4451	0.52175
HERVL66-int	H3K4me3_Trynka	1.48991	0.453035
HERVL66-int	H3K4me3_Trynka.extend.500	1.18578	0.302155
HERVL66-int	H3K9ac_peaks_Trynka	0.27242	0.176163
HERVL66-int	H3K9ac_Trynka	0.211081	0.0894793
HERVL66-int	H3K9ac_Trynka.extend.500	0.244022	0.152314
HERVL66-int	Intron_UCSC	0.290209	0.274867
HERVL66-int	Intron_UCSC.extend.500	0.28269	0.267783
HERVL66-int	PromoterFlanking_Hoffman	0.316981	0.409097
HERVL66-int	PromoterFlanking_Hoffman.extend.500	0.240575	0.226351
HERVL66-int	Promoter_UCSC	0.770839	0.81963
HERVL66-int	Promoter_UCSC.extend.500	1.17605	1.06304
HERVL66-int	Repressed_Hoffman	1.13743	0.114057
HERVL66-int	Repressed_Hoffman.extend.500	1.24541	0.0826891
HERVL66-int	SuperEnhancer_Hnisz	0.0160453	0.0207009
HERVL66-int	SuperEnhancer_Hnisz.extend.500	0.0157484	0.0203177
HERVL66-int	TFBS_ENCODE	0.593876	0.494337
HERVL66-int	TFBS_ENCODE.extend.500	0.770782	0.586685
HERVL66-int	Transcribed_Hoffman	0.801978	0.133591
HERVL66-int	Transcribed_Hoffman.extend.500	1.14082	0.0958767
HERVL66-int	TSS_Hoffman	0.290563	0.311441
HERVL66-int	TSS_Hoffman.extend.500	0.305857	0.345784
HERVL66-int	UTR_3_UCSC	1.36877	1.76908
HERVL66-int	UTR_3_UCSC.extend.500	0.585238	0.755654
HERVL66-int	UTR_5_UCSC	1.37905	1.77944
HERVL66-int	UTR_5_UCSC.extend.500	0.579454	0.615933
HERVL66-int	WeakEnhancer_Hoffman	1.14826	0.524013
HERVL66-int	WeakEnhancer_Hoffman.extend.500	0.883084	0.24199
LTR41	Coding_UCSC	0.115239	0.0653006
LTR41	Coding_UCSC.extend.500	0.155786	0.0497522
LTR41	Conserved_LindbladToh	0.108204	0.0476393
LTR41	Conserved_LindbladToh.extend.500	0.464247	0.0436732
LTR41	CTCF_Hoffman	7.90189	0.638668
LTR41	CTCF_Hoffman.extend.500	4.07931	0.303506
LTR41	DGF_ENCODE	1.97702	0.106731
LTR41	DGF_ENCODE.extend.500	1.34673	0.0347537
LTR41	DHS_peaks_Trynka	1.96817	0.135591
LTR41	DHS_Trynka	1.82774	0.105727
LTR41	DHS_Trynka.extend.500	1.30909	0.0431099
LTR41	Enhancer_Andersson	0.278753	0.197128
LTR41	Enhancer_Andersson.extend.500	0.483457	0.17594
LTR41	Enhancer_Hoffman	1.07822	0.188287
LTR41	Enhancer_Hoffman.extend.500	1.09514	0.157467
LTR41	FetalDHS_Trynka	1.83965	0.170333
LTR41	FetalDHS_Trynka.extend.500	1.2691	0.0828969
LTR41	H3K27ac_Hnisz	0.938218	0.0595972
LTR41	H3K27ac_Hnisz.extend.500	0.905332	0.0560752
LTR41	H3K27ac_PGC2	0.887184	0.0727827
LTR41	H3K27ac_PGC2.extend.500	0.845507	0.0635096
LTR41	H3K4me1_peaks_Trynka	1.36318	0.0856129
LTR41	H3K4me1_Trynka	1.12325	0.054191
LTR41	H3K4me1_Trynka.extend.500	1.06459	0.0397377
LTR41	H3K4me3_peaks_Trynka	1.76608	0.189996
LTR41	H3K4me3_Trynka	1.48154	0.128856
LTR41	H3K4me3_Trynka.extend.500	1.31305	0.0869309
LTR41	H3K9ac_peaks_Trynka	1.42032	0.20187
LTR41	H3K9ac_Trynka	1.09095	0.118174
LTR41	H3K9ac_Trynka.extend.500	0.927195	0.0811957
LTR41	Intron_UCSC	0.706411	0.0589439
LTR41	Intron_UCSC.extend.500	0.689634	0.0577084
LTR41	PromoterFlanking_Hoffman	1.22152	0.502789
LTR41	PromoterFlanking_Hoffman.extend.500	1.34518	0.272907
LTR41	Promoter_UCSC	0.330057	0.0968728
LTR41	Promoter_UCSC.extend.500	0.329318	0.0886698
LTR41	Repressed_Hoffman	0.95086	0.050438
LTR41	Repressed_Hoffman.extend.500	1.07523	0.0278687
LTR41	SuperEnhancer_Hnisz	0.454649	0.0595797
LTR41	SuperEnhancer_Hnisz.extend.500	0.453378	0.0583903
LTR41	TFBS_ENCODE	2.06575	0.129915
LTR41	TFBS_ENCODE.extend.500	1.44102	0.0700716
LTR41	Transcribed_Hoffman	0.798849	0.0508238
LTR41	Transcribed_Hoffman.extend.500	0.957641	0.0236878
LTR41	TSS_Hoffman	0.658657	0.176339
LTR41	TSS_Hoffman.extend.500	0.814659	0.183828
LTR41	UTR_3_UCSC	0.465417	0.244998
LTR41	UTR_3_UCSC.extend.500	0.552765	0.21512
LTR41	UTR_5_UCSC	0.729418	0.399372
LTR41	UTR_5_UCSC.extend.500	0.394057	0.131402
LTR41	WeakEnhancer_Hoffman	1.38822	0.297762
LTR41	WeakEnhancer_Hoffman.extend.500	1.27011	0.173158
MER74B	Coding_UCSC	0.459821	0.40716
MER74B	Coding_UCSC.extend.500	0.521055	0.160394
MER74B	Conserved_LindbladToh	0	0
MER74B	Conserved_LindbladToh.extend.500	0.417341	0.0504716
MER74B	CTCF_Hoffman	2.00924	0.477173
MER74B	CTCF_Hoffman.extend.500	1.69191	0.284387
MER74B	DGF_ENCODE	1.78028	0.119776
MER74B	DGF_ENCODE.extend.500	1.15369	0.0444197
MER74B	DHS_peaks_Trynka	1.61685	0.129245
MER74B	DHS_Trynka	1.73336	0.119429
MER74B	DHS_Trynka.extend.500	1.24887	0.050873
MER74B	Enhancer_Andersson	0.625649	0.464755
MER74B	Enhancer_Andersson.extend.500	1.25389	0.339636
MER74B	Enhancer_Hoffman	1.76392	0.317984
MER74B	Enhancer_Hoffman.extend.500	1.41613	0.194647
MER74B	FetalDHS_Trynka	0.906761	0.129195
MER74B	FetalDHS_Trynka.extend.500	0.955962	0.0714662
MER74B	H3K27ac_Hnisz	1.0864	0.0697369
MER74B	H3K27ac_Hnisz.extend.500	1.08677	0.0659517
MER74B	H3K27ac_PGC2	1.15817	0.087705
MER74B	H3K27ac_PGC2.extend.500	1.12366	0.0718877
MER74B	H3K4me1_peaks_Trynka	1.86931	0.105512
MER74B	H3K4me1_Trynka	1.45016	0.0548255
MER74B	H3K4me1_Trynka.extend.500	1.26556	0.0359863
MER74B	H3K4me3_peaks_Trynka	1.12949	0.174626
MER74B	H3K4me3_Trynka	1.21286	0.136375
MER74B	H3K4me3_Trynka.extend.500	1.07846	0.0884098
MER74B	H3K9ac_peaks_Trynka	1.17811	0.191076
MER74B	H3K9ac_Trynka	1.05962	0.124677
MER74B	H3K9ac_Trynka.extend.500	1.03658	0.0847412
MER74B	Intron_UCSC	0.780449	0.0655669
MER74B	Intron_UCSC.extend.500	0.762511	0.0638944
MER74B	PromoterFlanking_Hoffman	1.07516	0.420538
MER74B	PromoterFlanking_Hoffman.extend.500	1.33279	0.275171
MER74B	Promoter_UCSC	0.63912	0.182886
MER74B	Promoter_UCSC.extend.500	0.821265	0.205365
MER74B	Repressed_Hoffman	0.843051	0.0498109
MER74B	Repressed_Hoffman.extend.500	0.98957	0.0362492
MER74B	SuperEnhancer_Hnisz	0.914313	0.123867
MER74B	SuperEnhancer_Hnisz.extend.500	0.908081	0.121527
MER74B	TFBS_ENCODE	1.35448	0.133155
MER74B	TFBS_ENCODE.extend.500	1.15357	0.0762518
MER74B	Transcribed_Hoffman	0.808214	0.0629156
MER74B	Transcribed_Hoffman.extend.500	0.968583	0.0320129
MER74B	TSS_Hoffman	0.344943	0.159581
MER74B	TSS_Hoffman.extend.500	0.259357	0.100811
MER74B	UTR_3_UCSC	0.773783	0.555919
MER74B	UTR_3_UCSC.extend.500	0.694768	0.286413
MER74B	UTR_5_UCSC	1.71511	1.195
MER74B	UTR_5_UCSC.extend.500	0.720658	0.283097
MER74B	WeakEnhancer_Hoffman	4.76024	0.805285
MER74B	WeakEnhancer_Hoffman.extend.500	2.32394	0.242791
MER67B	Coding_UCSC	0	0
MER67B	Coding_UCSC.extend.500	0.364829	0.157653
MER67B	Conserved_LindbladToh	0	0
MER67B	Conserved_LindbladToh.extend.500	0.389615	0.069135
MER67B	CTCF_Hoffman	0.599701	0.375577
MER67B	CTCF_Hoffman.extend.500	0.519413	0.208733
MER67B	DGF_ENCODE	1.86976	0.222384
MER67B	DGF_ENCODE.extend.500	1.34531	0.0737511
MER67B	DHS_peaks_Trynka	2.48749	0.285282
MER67B	DHS_Trynka	2.39134	0.204154
MER67B	DHS_Trynka.extend.500	1.43808	0.0816014
MER67B	Enhancer_Andersson	1.8496	1.4681
MER67B	Enhancer_Andersson.extend.500	1.28314	0.629789
MER67B	Enhancer_Hoffman	2.71861	0.582793
MER67B	Enhancer_Hoffman.extend.500	1.92877	0.329183
MER67B	FetalDHS_Trynka	2.46524	0.333157
MER67B	FetalDHS_Trynka.extend.500	1.45855	0.135823
MER67B	H3K27ac_Hnisz	1.2826	0.112417
MER67B	H3K27ac_Hnisz.extend.500	1.27482	0.103624
MER67B	H3K27ac_PGC2	1.44915	0.155538
MER67B	H3K27ac_PGC2.extend.500	1.30903	0.126904
MER67B	H3K4me1_peaks_Trynka	1.8893	0.222211
MER67B	H3K4me1_Trynka	1.46194	0.104461
MER67B	H3K4me1_Trynka.extend.500	1.22659	0.0720196
MER67B	H3K4me3_peaks_Trynka	1.93731	0.344537
MER67B	H3K4me3_Trynka	1.94218	0.251498
MER67B	H3K4me3_Trynka.extend.500	1.54677	0.155241
MER67B	H3K9ac_peaks_Trynka	2.2536	0.389564
MER67B	H3K9ac_Trynka	1.77793	0.242677
MER67B	H3K9ac_Trynka.extend.500	1.45939	0.172293
MER67B	Intron_UCSC	0.691129	0.0950602
MER67B	Intron_UCSC.extend.500	0.673223	0.0925462
MER67B	PromoterFlanking_Hoffman	3.57578	1.38117
MER67B	PromoterFlanking_Hoffman.extend.500	2.77417	0.707493
MER67B	Promoter_UCSC	1.35265	0.559395
MER67B	Promoter_UCSC.extend.500	1.45674	0.496949
MER67B	Repressed_Hoffman	0.733206	0.0863107
MER67B	Repressed_Hoffman.extend.500	0.936606	0.0584343
MER67B	SuperEnhancer_Hnisz	0.98948	0.202334
MER67B	SuperEnhancer_Hnisz.extend.500	0.971174	0.198588
MER67B	TFBS_ENCODE	2.07911	0.24221
MER67B	TFBS_ENCODE.extend.500	1.40435	0.120008
MER67B	Transcribed_Hoffman	0.811902	0.0902015
MER67B	Transcribed_Hoffman.extend.500	0.975917	0.0530942
MER67B	TSS_Hoffman	2.07592	0.906014
MER67B	TSS_Hoffman.extend.500	1.78265	0.573476
MER67B	UTR_3_UCSC	0.171564	0.172458
MER67B	UTR_3_UCSC.extend.500	0.586837	0.369488
MER67B	UTR_5_UCSC	0.69141	0.49252
MER67B	UTR_5_UCSC.extend.500	0.581037	0.32201
MER67B	WeakEnhancer_Hoffman	4.12584	0.881234
MER67B	WeakEnhancer_Hoffman.extend.500	2.38168	0.384419
LTR69	Coding_UCSC	0.658104	0.66647
LTR69	Coding_UCSC.extend.500	0.235498	0.176445
LTR69	Conserved_LindbladToh	0	0
LTR69	Conserved_LindbladToh.extend.500	0.298653	0.0809076
LTR69	CTCF_Hoffman	0.88482	0.706512
LTR69	CTCF_Hoffman.extend.500	0.968595	0.447567
LTR69	DGF_ENCODE	1.22609	0.295583
LTR69	DGF_ENCODE.extend.500	1.03719	0.106299
LTR69	DHS_peaks_Trynka	1.22787	0.287259
LTR69	DHS_Trynka	1.26009	0.233691
LTR69	DHS_Trynka.extend.500	1.02138	0.104078
LTR69	Enhancer_Andersson	1.19392	1.20826
LTR69	Enhancer_Andersson.extend.500	1.10436	0.684922
LTR69	Enhancer_Hoffman	0.369446	0.279613
LTR69	Enhancer_Hoffman.extend.500	0.579081	0.280337
LTR69	FetalDHS_Trynka	0.494389	0.195989
LTR69	FetalDHS_Trynka.extend.500	0.593655	0.168311
LTR69	H3K27ac_Hnisz	0.511562	0.13686
LTR69	H3K27ac_Hnisz.extend.500	0.523663	0.128999
LTR69	H3K27ac_PGC2	0.601	0.161273
LTR69	H3K27ac_PGC2.extend.500	0.623031	0.142888
LTR69	H3K4me1_peaks_Trynka	1.00613	0.228543
LTR69	H3K4me1_Trynka	1.02387	0.163057
LTR69	H3K4me1_Trynka.extend.500	0.885041	0.108299
LTR69	H3K4me3_peaks_Trynka	0	0
LTR69	H3K4me3_Trynka	0.115724	0.0665257
LTR69	H3K4me3_Trynka.extend.500	0.387152	0.158561
LTR69	H3K9ac_peaks_Trynka	0.661231	0.295073
LTR69	H3K9ac_Trynka	0.286914	0.122967
LTR69	H3K9ac_Trynka.extend.500	0.518969	0.170132
LTR69	Intron_UCSC	0.845291	0.1719
LTR69	Intron_UCSC.extend.500	0.901808	0.17659
LTR69	PromoterFlanking_Hoffman	0	0
LTR69	PromoterFlanking_Hoffman.extend.500	0	0
LTR69	Promoter_UCSC	0	0
LTR69	Promoter_UCSC.extend.500	0	0
LTR69	Repressed_Hoffman	1.18029	0.125803
LTR69	Repressed_Hoffman.extend.500	1.23156	0.0642063
LTR69	SuperEnhancer_Hnisz	0.124627	0.0763619
LTR69	SuperEnhancer_Hnisz.extend.500	0.122321	0.0749494
LTR69	TFBS_ENCODE	0.835067	0.208039
LTR69	TFBS_ENCODE.extend.500	0.910367	0.161796
LTR69	Transcribed_Hoffman	0.733719	0.129224
LTR69	Transcribed_Hoffman.extend.500	1.03839	0.0634813
LTR69	TSS_Hoffman	0.282107	0.285733
LTR69	TSS_Hoffman.extend.500	0.296957	0.214436
LTR69	UTR_3_UCSC	0.885961	0.896979
LTR69	UTR_3_UCSC.extend.500	0.378805	0.383554
LTR69	UTR_5_UCSC	5.35568	5.42135
LTR69	UTR_5_UCSC.extend.500	1.31271	1.32871
LTR69	WeakEnhancer_Hoffman	1.7342	0.719449
LTR69	WeakEnhancer_Hoffman.extend.500	1.41912	0.514467
MER104	Coding_UCSC	0.372772	0.172815
MER104	Coding_UCSC.extend.500	0.948579	0.134104
MER104	Conserved_LindbladToh	0.350016	0.106652
MER104	Conserved_LindbladToh.extend.500	1.26133	0.0544084
MER104	CTCF_Hoffman	0.334128	0.142656
MER104	CTCF_Hoffman.extend.500	0.886272	0.136002
MER104	DGF_ENCODE	0.484703	0.0712487
MER104	DGF_ENCODE.extend.500	0.981011	0.0388842
MER104	DHS_peaks_Trynka	0.445839	0.0790134
MER104	DHS_Trynka	0.553164	0.0674501
MER104	DHS_Trynka.extend.500	0.976289	0.0437116
MER104	Enhancer_Andersson	0.676276	0.503043
MER104	Enhancer_Andersson.extend.500	1.2511	0.321681
MER104	Enhancer_Hoffman	0.674303	0.145233
MER104	Enhancer_Hoffman.extend.500	1.08244	0.135305
MER104	FetalDHS_Trynka	0.4784	0.0961313
MER104	FetalDHS_Trynka.extend.500	1.03332	0.0705383
MER104	H3K27ac_Hnisz	1.03706	0.051135
MER104	H3K27ac_Hnisz.extend.500	1.01698	0.0485898
MER104	H3K27ac_PGC2	1.05789	0.0710425
MER104	H3K27ac_PGC2.extend.500	1.12342	0.0622291
MER104	H3K4me1_peaks_Trynka	0.575661	0.0662253
MER104	H3K4me1_Trynka	0.980564	0.050716
MER104	H3K4me1_Trynka.extend.500	1.05506	0.0345935
MER104	H3K4me3_peaks_Trynka	0.345536	0.0997716
MER104	H3K4me3_Trynka	0.662784	0.0853077
MER104	H3K4me3_Trynka.extend.500	0.804085	0.0598857
MER104	H3K9ac_peaks_Trynka	0.299635	0.091938
MER104	H3K9ac_Trynka	0.72746	0.0832127
MER104	H3K9ac_Trynka.extend.500	0.847801	0.0643958
MER104	Intron_UCSC	1.26414	0.0538591
MER104	Intron_UCSC.extend.500	1.23632	0.0526794
MER104	PromoterFlanking_Hoffman	0.813511	0.34533
MER104	PromoterFlanking_Hoffman.extend.500	0.764423	0.178179
MER104	Promoter_UCSC	0.596632	0.162301
MER104	Promoter_UCSC.extend.500	0.760904	0.174177
MER104	Repressed_Hoffman	1.08558	0.0433937
MER104	Repressed_Hoffman.extend.500	0.949856	0.0262614
MER104	SuperEnhancer_Hnisz	1.1236	0.0901851
MER104	SuperEnhancer_Hnisz.extend.500	1.10859	0.0892018
MER104	TFBS_ENCODE	0.563107	0.0742522
MER104	TFBS_ENCODE.extend.500	0.967231	0.052153
MER104	Transcribed_Hoffman	1.01215	0.055531
MER104	Transcribed_Hoffman.extend.500	1.02605	0.0223268
MER104	TSS_Hoffman	0.372855	0.190634
MER104	TSS_Hoffman.extend.500	0.64479	0.173982
MER104	UTR_3_UCSC	0.836397	0.306455
MER104	UTR_3_UCSC.extend.500	0.858272	0.185383
MER104	UTR_5_UCSC	0.337071	0.337681
MER104	UTR_5_UCSC.extend.500	0.778973	0.197885
MER104	WeakEnhancer_Hoffman	0.467767	0.173464
MER104	WeakEnhancer_Hoffman.extend.500	0.926647	0.114627
HERVL-int	Coding_UCSC	0.0192601	0.0152148
HERVL-int	Coding_UCSC.extend.500	0.025271	0.0127213
HERVL-int	Conserved_LindbladToh	0.00271265	0.00271886
HERVL-int	Conserved_LindbladToh.extend.500	0.0197809	0.00343413
HERVL-int	CTCF_Hoffman	0.747723	0.0889049
HERVL-int	CTCF_Hoffman.extend.500	0.899469	0.102529
HERVL-int	DGF_ENCODE	0.57805	0.027187
HERVL-int	DGF_ENCODE.extend.500	0.714759	0.0217959
HERVL-int	DHS_peaks_Trynka	0.234959	0.0197123
HERVL-int	DHS_Trynka	0.254919	0.0192297
HERVL-int	DHS_Trynka.extend.500	0.386256	0.0202909
HERVL-int	Enhancer_Andersson	0.0174706	0.0175021
HERVL-int	Enhancer_Andersson.extend.500	0.0565606	0.0255229
HERVL-int	Enhancer_Hoffman	0.154975	0.0426634
HERVL-int	Enhancer_Hoffman.extend.500	0.192353	0.0436771
HERVL-int	FetalDHS_Trynka	0.0886215	0.0225802
HERVL-int	FetalDHS_Trynka.extend.500	0.10913	0.0178229
HERVL-int	H3K27ac_Hnisz	0.331931	0.0331272
HERVL-int	H3K27ac_Hnisz.extend.500	0.333513	0.0312448
HERVL-int	H3K27ac_PGC2	0.207662	0.0232856
HERVL-int	H3K27ac_PGC2.extend.500	0.225413	0.0222499
HERVL-int	H3K4me1_peaks_Trynka	0.219502	0.0162687
HERVL-int	H3K4me1_Trynka	0.313726	0.020481
HERVL-int	H3K4me1_Trynka.extend.500	0.423822	0.021244
HERVL-int	H3K4me3_peaks_Trynka	0.396333	0.0437459
HERVL-int	H3K4me3_Trynka	0.476973	0.0415553
HERVL-int	H3K4me3_Trynka.extend.500	0.54386	0.0384458
HERVL-int	H3K9ac_peaks_Trynka	0.0541845	0.0164568
HERVL-int	H3K9ac_Trynka	0.0437835	0.0110283
HERVL-int	H3K9ac_Trynka.extend.500	0.069007	0.0118314
HERVL-int	Intron_UCSC	0.428797	0.0420338
HERVL-int	Intron_UCSC.extend.500	0.41807	0.0409613
HERVL-int	PromoterFlanking_Hoffman	0.0450341	0.023425
HERVL-int	PromoterFlanking_Hoffman.extend.500	0.0638005	0.0207069
HERVL-int	Promoter_UCSC	0.0657087	0.0243981
HERVL-int	Promoter_UCSC.extend.500	0.0727305	0.0244846
HERVL-int	Repressed_Hoffman	1.22592	0.0244592
HERVL-int	Repressed_Hoffman.extend.500	1.25232	0.0176657
HERVL-int	SuperEnhancer_Hnisz	0.160938	0.0315382
HERVL-int	SuperEnhancer_Hnisz.extend.500	0.167358	0.0310219
HERVL-int	TFBS_ENCODE	0.33982	0.0290287
HERVL-int	TFBS_ENCODE.extend.500	0.447509	0.0301597
HERVL-int	Transcribed_Hoffman	0.88631	0.0328638
HERVL-int	Transcribed_Hoffman.extend.500	1.08764	0.014271
HERVL-int	TSS_Hoffman	0.0165123	0.0116786
HERVL-int	TSS_Hoffman.extend.500	0.0477991	0.019156
HERVL-int	UTR_3_UCSC	0.123161	0.0782195
HERVL-int	UTR_3_UCSC.extend.500	0.124719	0.0511431
HERVL-int	UTR_5_UCSC	0.0653081	0.0538815
HERVL-int	UTR_5_UCSC.extend.500	0.0686034	0.032952
HERVL-int	WeakEnhancer_Hoffman	0.15226	0.032474
HERVL-int	WeakEnhancer_Hoffman.extend.500	0.192086	0.0294524
HERVE_a-int	Coding_UCSC	0	0
HERVE_a-int	Coding_UCSC.extend.500	0.0143763	0.0146217
HERVE_a-int	Conserved_LindbladToh	0	0
HERVE_a-int	Conserved_LindbladToh.extend.500	0.00287869	0.00292795
HERVE_a-int	CTCF_Hoffman	2.8358	0.607205
HERVE_a-int	CTCF_Hoffman.extend.500	2.37427	0.394608
HERVE_a-int	DGF_ENCODE	1.06659	0.12209
HERVE_a-int	DGF_ENCODE.extend.500	1.08594	0.0703589
HERVE_a-int	DHS_peaks_Trynka	0.527585	0.0910118
HERVE_a-int	DHS_Trynka	0.530778	0.0852188
HERVE_a-int	DHS_Trynka.extend.500	0.785238	0.0822626
HERVE_a-int	Enhancer_Andersson	1.96788	1.25766
HERVE_a-int	Enhancer_Andersson.extend.500	1.21352	0.809461
HERVE_a-int	Enhancer_Hoffman	0.969795	0.359117
HERVE_a-int	Enhancer_Hoffman.extend.500	0.954474	0.278544
HERVE_a-int	FetalDHS_Trynka	0.362169	0.0899096
HERVE_a-int	FetalDHS_Trynka.extend.500	0.66592	0.0987957
HERVE_a-int	H3K27ac_Hnisz	0.589243	0.153369
HERVE_a-int	H3K27ac_Hnisz.extend.500	0.591404	0.146508
HERVE_a-int	H3K27ac_PGC2	0.71721	0.212005
HERVE_a-int	H3K27ac_PGC2.extend.500	0.661789	0.178223
HERVE_a-int	H3K4me1_peaks_Trynka	0.837553	0.116599
HERVE_a-int	H3K4me1_Trynka	0.946591	0.122151
HERVE_a-int	H3K4me1_Trynka.extend.500	0.989996	0.0941885
HERVE_a-int	H3K4me3_peaks_Trynka	1.22891	0.307514
HERVE_a-int	H3K4me3_Trynka	0.981974	0.198609
HERVE_a-int	H3K4me3_Trynka.extend.500	1.20535	0.207202
HERVE_a-int	H3K9ac_peaks_Trynka	0.678146	0.214881
HERVE_a-int	H3K9ac_Trynka	0.502933	0.160993
HERVE_a-int	H3K9ac_Trynka.extend.500	0.586791	0.155415
HERVE_a-int	Intron_UCSC	0.523392	0.17247
HERVE_a-int	Intron_UCSC.extend.500	0.509832	0.168087
HERVE_a-int	PromoterFlanking_Hoffman	2.93085	1.72685
HERVE_a-int	PromoterFlanking_Hoffman.extend.500	2.11031	0.823854
HERVE_a-int	Promoter_UCSC	0.365501	0.317342
HERVE_a-int	Promoter_UCSC.extend.500	0.393625	0.310373
HERVE_a-int	Repressed_Hoffman	0.993045	0.0932464
HERVE_a-int	Repressed_Hoffman.extend.500	1.06075	0.0752915
HERVE_a-int	SuperEnhancer_Hnisz	0.251065	0.140776
HERVE_a-int	SuperEnhancer_Hnisz.extend.500	0.24642	0.138165
HERVE_a-int	TFBS_ENCODE	0.764669	0.123222
HERVE_a-int	TFBS_ENCODE.extend.500	1.13598	0.0808432
HERVE_a-int	Transcribed_Hoffman	0.803495	0.12676
HERVE_a-int	Transcribed_Hoffman.extend.500	0.921693	0.0618941
HERVE_a-int	TSS_Hoffman	1.08497	0.564188
HERVE_a-int	TSS_Hoffman.extend.500	1.25084	0.499889
HERVE_a-int	UTR_3_UCSC	0	0
HERVE_a-int	UTR_3_UCSC.extend.500	0.0346871	0.0352844
HERVE_a-int	UTR_5_UCSC	0.326946	0.332522
HERVE_a-int	UTR_5_UCSC.extend.500	0.0686885	0.0698642
HERVE_a-int	WeakEnhancer_Hoffman	0.771317	0.328379
HERVE_a-int	WeakEnhancer_Hoffman.extend.500	0.649743	0.191979
MER5B	Coding_UCSC	0.352374	0.0790641
MER5B	Coding_UCSC.extend.500	0.854386	0.0537461
MER5B	Conserved_LindbladToh	0.274315	0.0388166
MER5B	Conserved_LindbladToh.extend.500	1.20583	0.0228594
MER5B	CTCF_Hoffman	1.13704	0.0926961
MER5B	CTCF_Hoffman.extend.500	1.13879	0.0495501
MER5B	DGF_ENCODE	1.11604	0.0332592
MER5B	DGF_ENCODE.extend.500	1.173	0.0145251
MER5B	DHS_peaks_Trynka	1.22571	0.0385107
MER5B	DHS_Trynka	1.27887	0.0311377
MER5B	DHS_Trynka.extend.500	1.22676	0.0153237
MER5B	Enhancer_Andersson	0.97634	0.19695
MER5B	Enhancer_Andersson.extend.500	1.23102	0.109841
MER5B	Enhancer_Hoffman	1.21567	0.0673937
MER5B	Enhancer_Hoffman.extend.500	1.18951	0.0488272
MER5B	FetalDHS_Trynka	1.07932	0.0390868
MER5B	FetalDHS_Trynka.extend.500	1.25268	0.0233369
MER5B	H3K27ac_Hnisz	1.20468	0.0206926
MER5B	H3K27ac_Hnisz.extend.500	1.19293	0.0196299
MER5B	H3K27ac_PGC2	1.22604	0.0243779
MER5B	H3K27ac_PGC2.extend.500	1.19639	0.0210256
MER5B	H3K4me1_peaks_Trynka	1.24247	0.03004
MER5B	H3K4me1_Trynka	1.29627	0.0187872
MER5B	H3K4me1_Trynka.extend.500	1.20304	0.012915
MER5B	H3K4me3_peaks_Trynka	0.748275	0.0505623
MER5B	H3K4me3_Trynka	0.949351	0.0369622
MER5B	H3K4me3_Trynka.extend.500	1.01327	0.0262176
MER5B	H3K9ac_peaks_Trynka	0.963011	0.0636837
MER5B	H3K9ac_Trynka	1.17393	0.0421057
MER5B	H3K9ac_Trynka.extend.500	1.16598	0.0304509
MER5B	Intron_UCSC	1.10061	0.0200543
MER5B	Intron_UCSC.extend.500	1.07591	0.0195169
MER5B	PromoterFlanking_Hoffman	1.12653	0.142543
MER5B	PromoterFlanking_Hoffman.extend.500	1.03386	0.0751188
MER5B	Promoter_UCSC	0.952027	0.0768609
MER5B	Promoter_UCSC.extend.500	0.957279	0.0702561
MER5B	Repressed_Hoffman	0.973389	0.016477
MER5B	Repressed_Hoffman.extend.500	0.992149	0.010518
MER5B	SuperEnhancer_Hnisz	1.22237	0.0379784
MER5B	SuperEnhancer_Hnisz.extend.500	1.21524	0.0370245
MER5B	TFBS_ENCODE	1.04756	0.0353493
MER5B	TFBS_ENCODE.extend.500	1.14283	0.0199383
MER5B	Transcribed_Hoffman	0.991847	0.0188741
MER5B	Transcribed_Hoffman.extend.500	0.991085	0.00833586
MER5B	TSS_Hoffman	0.664625	0.0825174
MER5B	TSS_Hoffman.extend.500	0.844156	0.0669032
MER5B	UTR_3_UCSC	0.759004	0.112269
MER5B	UTR_3_UCSC.extend.500	0.885062	0.0749301
MER5B	UTR_5_UCSC	0.660426	0.15306
MER5B	UTR_5_UCSC.extend.500	0.795985	0.0698382
MER5B	WeakEnhancer_Hoffman	1.16251	0.083931
MER5B	WeakEnhancer_Hoffman.extend.500	1.29635	0.0497453
L1MB8	Coding_UCSC	0.0796224	0.0280518
L1MB8	Coding_UCSC.extend.500	0.24015	0.0214387
L1MB8	Conserved_LindbladToh	0.040051	0.00887501
L1MB8	Conserved_LindbladToh.extend.500	0.342995	0.0143472
L1MB8	CTCF_Hoffman	0.372771	0.0405806
L1MB8	CTCF_Hoffman.extend.500	0.517044	0.0342883
L1MB8	DGF_ENCODE	0.719525	0.0219877
L1MB8	DGF_ENCODE.extend.500	0.827165	0.0130214
L1MB8	DHS_peaks_Trynka	0.611779	0.0242817
L1MB8	DHS_Trynka	0.655015	0.0226711
L1MB8	DHS_Trynka.extend.500	0.780612	0.0152301
L1MB8	Enhancer_Andersson	0.381759	0.103306
L1MB8	Enhancer_Andersson.extend.500	0.586949	0.0715072
L1MB8	Enhancer_Hoffman	0.434213	0.0364022
L1MB8	Enhancer_Hoffman.extend.500	0.558491	0.0316581
L1MB8	FetalDHS_Trynka	0.472645	0.0244829
L1MB8	FetalDHS_Trynka.extend.500	0.611473	0.0175352
L1MB8	H3K27ac_Hnisz	0.805186	0.0202119
L1MB8	H3K27ac_Hnisz.extend.500	0.806075	0.0193188
L1MB8	H3K27ac_PGC2	0.66615	0.0204981
L1MB8	H3K27ac_PGC2.extend.500	0.726196	0.0197187
L1MB8	H3K4me1_peaks_Trynka	0.503252	0.0163558
L1MB8	H3K4me1_Trynka	0.655943	0.0155521
L1MB8	H3K4me1_Trynka.extend.500	0.756152	0.0126859
L1MB8	H3K4me3_peaks_Trynka	0.441775	0.0282216
L1MB8	H3K4me3_Trynka	0.546047	0.0251198
L1MB8	H3K4me3_Trynka.extend.500	0.629883	0.0204559
L1MB8	H3K9ac_peaks_Trynka	0.217145	0.0231605
L1MB8	H3K9ac_Trynka	0.301791	0.0167429
L1MB8	H3K9ac_Trynka.extend.500	0.471111	0.0164267
L1MB8	Intron_UCSC	1.02954	0.0251491
L1MB8	Intron_UCSC.extend.500	1.00366	0.0245097
L1MB8	PromoterFlanking_Hoffman	0.627672	0.113733
L1MB8	PromoterFlanking_Hoffman.extend.500	0.516746	0.0496601
L1MB8	Promoter_UCSC	0.419683	0.0542169
L1MB8	Promoter_UCSC.extend.500	0.462037	0.050495
L1MB8	Repressed_Hoffman	1.18755	0.0166533
L1MB8	Repressed_Hoffman.extend.500	1.07076	0.0118633
L1MB8	SuperEnhancer_Hnisz	0.799419	0.0320277
L1MB8	SuperEnhancer_Hnisz.extend.500	0.796257	0.0317588
L1MB8	TFBS_ENCODE	0.766338	0.0259674
L1MB8	TFBS_ENCODE.extend.500	0.830474	0.0189125
L1MB8	Transcribed_Hoffman	1.00197	0.0189572
L1MB8	Transcribed_Hoffman.extend.500	1.03049	0.00880613
L1MB8	TSS_Hoffman	0.173095	0.041337
L1MB8	TSS_Hoffman.extend.500	0.269461	0.0364526
L1MB8	UTR_3_UCSC	0.241178	0.053359
L1MB8	UTR_3_UCSC.extend.500	0.258616	0.0388121
L1MB8	UTR_5_UCSC	0.3317	0.103715
L1MB8	UTR_5_UCSC.extend.500	0.294955	0.0439071
L1MB8	WeakEnhancer_Hoffman	0.393942	0.0406128
L1MB8	WeakEnhancer_Hoffman.extend.500	0.508957	0.0294557
L1HS	Coding_UCSC	0.0379791	0.0300888
L1HS	Coding_UCSC.extend.500	0.072483	0.0286611
L1HS	Conserved_LindbladToh	0	0
L1HS	Conserved_LindbladToh.extend.500	0.200019	0.0180132
L1HS	CTCF_Hoffman	1.21274	0.224632
L1HS	CTCF_Hoffman.extend.500	0.825563	0.118717
L1HS	DGF_ENCODE	0.207851	0.0238453
L1HS	DGF_ENCODE.extend.500	0.41758	0.023878
L1HS	DHS_peaks_Trynka	0.0354302	0.00815974
L1HS	DHS_Trynka	0.039996	0.00836272
L1HS	DHS_Trynka.extend.500	0.229634	0.018219
L1HS	Enhancer_Andersson	0	0
L1HS	Enhancer_Andersson.extend.500	0.0955991	0.0613177
L1HS	Enhancer_Hoffman	0.117264	0.0333744
L1HS	Enhancer_Hoffman.extend.500	0.1955	0.0365705
L1HS	FetalDHS_Trynka	0.0124824	0.00531354
L1HS	FetalDHS_Trynka.extend.500	0.120444	0.0151447
L1HS	H3K27ac_Hnisz	0.336009	0.0406937
L1HS	H3K27ac_Hnisz.extend.500	0.378117	0.0406335
L1HS	H3K27ac_PGC2	0.201948	0.0242894
L1HS	H3K27ac_PGC2.extend.500	0.262022	0.0268998
L1HS	H3K4me1_peaks_Trynka	0.0510255	0.0106031
L1HS	H3K4me1_Trynka	0.0751051	0.0114827
L1HS	H3K4me1_Trynka.extend.500	0.289429	0.02314
L1HS	H3K4me3_peaks_Trynka	1.05613	0.126581
L1HS	H3K4me3_Trynka	0.761342	0.0708212
L1HS	H3K4me3_Trynka.extend.500	0.854896	0.0510732
L1HS	H3K9ac_peaks_Trynka	0.568578	0.0780169
L1HS	H3K9ac_Trynka	0.546407	0.0587878
L1HS	H3K9ac_Trynka.extend.500	0.610712	0.0518445
L1HS	Intron_UCSC	0.786701	0.0627089
L1HS	Intron_UCSC.extend.500	0.771976	0.0613559
L1HS	PromoterFlanking_Hoffman	1.65174	0.331845
L1HS	PromoterFlanking_Hoffman.extend.500	1.64001	0.230766
L1HS	Promoter_UCSC	0.206355	0.093379
L1HS	Promoter_UCSC.extend.500	0.259702	0.0982217
L1HS	Repressed_Hoffman	1.18864	0.0449892
L1HS	Repressed_Hoffman.extend.500	1.10745	0.0315088
L1HS	SuperEnhancer_Hnisz	0.204978	0.0472346
L1HS	SuperEnhancer_Hnisz.extend.500	0.213539	0.046714
L1HS	TFBS_ENCODE	0.138838	0.0249693
L1HS	TFBS_ENCODE.extend.500	0.23241	0.0244112
L1HS	Transcribed_Hoffman	0.72847	0.0393643
L1HS	Transcribed_Hoffman.extend.500	0.729892	0.0232397
L1HS	TSS_Hoffman	0.691917	0.144788
L1HS	TSS_Hoffman.extend.500	0.861152	0.165765
L1HS	UTR_3_UCSC	0.140604	0.0780069
L1HS	UTR_3_UCSC.extend.500	0.1257	0.0595734
L1HS	UTR_5_UCSC	0.180294	0.112677
L1HS	UTR_5_UCSC.extend.500	0.221859	0.105149
L1HS	WeakEnhancer_Hoffman	0.285945	0.09556
L1HS	WeakEnhancer_Hoffman.extend.500	0.329296	0.0656793
X3_LINE	Coding_UCSC	0.30337	0.30513
X3_LINE	Coding_UCSC.extend.500	0.217118	0.124961
X3_LINE	Conserved_LindbladToh	5.64003	1.06319
X3_LINE	Conserved_LindbladToh.extend.500	2.23173	0.105487
X3_LINE	CTCF_Hoffman	1.22364	0.555681
X3_LINE	CTCF_Hoffman.extend.500	0.892997	0.299582
X3_LINE	DGF_ENCODE	2.22547	0.299194
X3_LINE	DGF_ENCODE.extend.500	1.22687	0.0713049
X3_LINE	DHS_peaks_Trynka	2.8301	0.336486
X3_LINE	DHS_Trynka	2.67201	0.251701
X3_LINE	DHS_Trynka.extend.500	1.45172	0.0702709
X3_LINE	Enhancer_Andersson	1.10074	1.10635
X3_LINE	Enhancer_Andersson.extend.500	0.509084	0.359198
X3_LINE	Enhancer_Hoffman	2.1572	0.521539
X3_LINE	Enhancer_Hoffman.extend.500	1.33471	0.282392
X3_LINE	FetalDHS_Trynka	3.07667	0.467861
X3_LINE	FetalDHS_Trynka.extend.500	1.86431	0.145889
X3_LINE	H3K27ac_Hnisz	1.14185	0.109037
X3_LINE	H3K27ac_Hnisz.extend.500	1.08053	0.0991766
X3_LINE	H3K27ac_PGC2	1.28693	0.138469
X3_LINE	H3K27ac_PGC2.extend.500	1.14881	0.113089
X3_LINE	H3K4me1_peaks_Trynka	2.13629	0.228082
X3_LINE	H3K4me1_Trynka	1.58084	0.0819911
X3_LINE	H3K4me1_Trynka.extend.500	1.33594	0.0505347
X3_LINE	H3K4me3_peaks_Trynka	1.34978	0.392901
X3_LINE	H3K4me3_Trynka	1.45813	0.229987
X3_LINE	H3K4me3_Trynka.extend.500	1.16474	0.141775
X3_LINE	H3K9ac_peaks_Trynka	1.46309	0.509939
X3_LINE	H3K9ac_Trynka	1.13366	0.211095
X3_LINE	H3K9ac_Trynka.extend.500	1.28977	0.153263
X3_LINE	Intron_UCSC	1.38545	0.100543
X3_LINE	Intron_UCSC.extend.500	1.34956	0.0980318
X3_LINE	PromoterFlanking_Hoffman	1.70242	1.26313
X3_LINE	PromoterFlanking_Hoffman.extend.500	1.00494	0.466496
X3_LINE	Promoter_UCSC	0.153332	0.154212
X3_LINE	Promoter_UCSC.extend.500	0.247696	0.176216
X3_LINE	Repressed_Hoffman	0.958886	0.0878336
X3_LINE	Repressed_Hoffman.extend.500	1.03221	0.048373
X3_LINE	SuperEnhancer_Hnisz	0.660673	0.138712
X3_LINE	SuperEnhancer_Hnisz.extend.500	0.648451	0.136148
X3_LINE	TFBS_ENCODE	1.57644	0.239356
X3_LINE	TFBS_ENCODE.extend.500	1.29453	0.116117
X3_LINE	Transcribed_Hoffman	1.10441	0.117261
X3_LINE	Transcribed_Hoffman.extend.500	1.08499	0.0439235
X3_LINE	TSS_Hoffman	0.260089	0.261551
X3_LINE	TSS_Hoffman.extend.500	0.27378	0.194725
X3_LINE	UTR_3_UCSC	0.408406	0.410683
X3_LINE	UTR_3_UCSC.extend.500	0.34924	0.246518
X3_LINE	UTR_5_UCSC	0	0
X3_LINE	UTR_5_UCSC.extend.500	0.172894	0.173836
X3_LINE	WeakEnhancer_Hoffman	2.51248	0.829044
X3_LINE	WeakEnhancer_Hoffman.extend.500	1.52642	0.345711
MER102c	Coding_UCSC	0.225679	0.106025
MER102c	Coding_UCSC.extend.500	0.992167	0.135703
MER102c	Conserved_LindbladToh	0.23612	0.0740457
MER102c	Conserved_LindbladToh.extend.500	1.34757	0.0595314
MER102c	CTCF_Hoffman	1.84223	0.255315
MER102c	CTCF_Hoffman.extend.500	1.34322	0.120386
MER102c	DGF_ENCODE	1.63678	0.0875166
MER102c	DGF_ENCODE.extend.500	1.22042	0.0290598
MER102c	DHS_peaks_Trynka	1.5871	0.104272
MER102c	DHS_Trynka	1.50932	0.0811982
MER102c	DHS_Trynka.extend.500	1.26863	0.0362269
MER102c	Enhancer_Andersson	1.40374	0.516131
MER102c	Enhancer_Andersson.extend.500	1.4337	0.258499
MER102c	Enhancer_Hoffman	1.35138	0.167312
MER102c	Enhancer_Hoffman.extend.500	1.31063	0.103153
MER102c	FetalDHS_Trynka	1.4108	0.108106
MER102c	FetalDHS_Trynka.extend.500	1.38142	0.0529768
MER102c	H3K27ac_Hnisz	1.31504	0.0512945
MER102c	H3K27ac_Hnisz.extend.500	1.29246	0.0474943
MER102c	H3K27ac_PGC2	1.34296	0.0655669
MER102c	H3K27ac_PGC2.extend.500	1.27276	0.0544663
MER102c	H3K4me1_peaks_Trynka	1.44582	0.0824826
MER102c	H3K4me1_Trynka	1.34159	0.0423933
MER102c	H3K4me1_Trynka.extend.500	1.22591	0.0248079
MER102c	H3K4me3_peaks_Trynka	0.824807	0.107563
MER102c	H3K4me3_Trynka	1.0507	0.0871026
MER102c	H3K4me3_Trynka.extend.500	1.05412	0.0593167
MER102c	H3K9ac_peaks_Trynka	1.20502	0.161785
MER102c	H3K9ac_Trynka	1.27304	0.109723
MER102c	H3K9ac_Trynka.extend.500	1.20487	0.068705
MER102c	Intron_UCSC	1.19366	0.0438075
MER102c	Intron_UCSC.extend.500	1.17298	0.0423216
MER102c	PromoterFlanking_Hoffman	1.08552	0.333622
MER102c	PromoterFlanking_Hoffman.extend.500	1.05272	0.179522
MER102c	Promoter_UCSC	0.733276	0.140365
MER102c	Promoter_UCSC.extend.500	0.881831	0.131426
MER102c	Repressed_Hoffman	0.888506	0.0351988
MER102c	Repressed_Hoffman.extend.500	0.964594	0.024771
MER102c	SuperEnhancer_Hnisz	1.44086	0.106971
MER102c	SuperEnhancer_Hnisz.extend.500	1.43818	0.10478
MER102c	TFBS_ENCODE	1.42208	0.102193
MER102c	TFBS_ENCODE.extend.500	1.28049	0.0497731
MER102c	Transcribed_Hoffman	1.08713	0.0434874
MER102c	Transcribed_Hoffman.extend.500	1.01672	0.0174998
MER102c	TSS_Hoffman	0.74629	0.165513
MER102c	TSS_Hoffman.extend.500	0.858311	0.153534
MER102c	UTR_3_UCSC	0.390622	0.156566
MER102c	UTR_3_UCSC.extend.500	0.649506	0.148577
MER102c	UTR_5_UCSC	0.26237	0.151241
MER102c	UTR_5_UCSC.extend.500	0.808452	0.154449
MER102c	WeakEnhancer_Hoffman	1.1894	0.189717
MER102c	WeakEnhancer_Hoffman.extend.500	1.28035	0.112783
MER34A1	Coding_UCSC	0.158448	0.158895
MER34A1	Coding_UCSC.extend.500	0.170098	0.07829
MER34A1	Conserved_LindbladToh	0.0892652	0.0632354
MER34A1	Conserved_LindbladToh.extend.500	0.469275	0.0606392
MER34A1	CTCF_Hoffman	2.13033	0.495966
MER34A1	CTCF_Hoffman.extend.500	1.45303	0.230002
MER34A1	DGF_ENCODE	1.30072	0.132635
MER34A1	DGF_ENCODE.extend.500	1.15907	0.0560629
MER34A1	DHS_peaks_Trynka	1.3417	0.142367
MER34A1	DHS_Trynka	1.40316	0.140075
MER34A1	DHS_Trynka.extend.500	1.18088	0.0625893
MER34A1	Enhancer_Andersson	0	0
MER34A1	Enhancer_Andersson.extend.500	0.864147	0.314132
MER34A1	Enhancer_Hoffman	1.06739	0.232425
MER34A1	Enhancer_Hoffman.extend.500	1.08749	0.189535
MER34A1	FetalDHS_Trynka	1.04152	0.168221
MER34A1	FetalDHS_Trynka.extend.500	1.03178	0.101675
MER34A1	H3K27ac_Hnisz	0.926985	0.0758737
MER34A1	H3K27ac_Hnisz.extend.500	0.915576	0.0709064
MER34A1	H3K27ac_PGC2	1.05957	0.0965675
MER34A1	H3K27ac_PGC2.extend.500	1.03502	0.0797445
MER34A1	H3K4me1_peaks_Trynka	1.22588	0.124379
MER34A1	H3K4me1_Trynka	1.17316	0.0750567
MER34A1	H3K4me1_Trynka.extend.500	1.05708	0.051925
MER34A1	H3K4me3_peaks_Trynka	0.763729	0.250777
MER34A1	H3K4me3_Trynka	1.3281	0.17835
MER34A1	H3K4me3_Trynka.extend.500	1.22157	0.11401
MER34A1	H3K9ac_peaks_Trynka	0.573123	0.166709
MER34A1	H3K9ac_Trynka	0.838812	0.133061
MER34A1	H3K9ac_Trynka.extend.500	0.858346	0.0989021
MER34A1	Intron_UCSC	0.720382	0.0756631
MER34A1	Intron_UCSC.extend.500	0.701717	0.0737954
MER34A1	PromoterFlanking_Hoffman	1.33374	0.487861
MER34A1	PromoterFlanking_Hoffman.extend.500	1.19971	0.277599
MER34A1	Promoter_UCSC	0.961012	0.419782
MER34A1	Promoter_UCSC.extend.500	0.970274	0.394362
MER34A1	Repressed_Hoffman	1.02415	0.0607839
MER34A1	Repressed_Hoffman.extend.500	1.10519	0.0344287
MER34A1	SuperEnhancer_Hnisz	0.982685	0.13518
MER34A1	SuperEnhancer_Hnisz.extend.500	0.964506	0.132681
MER34A1	TFBS_ENCODE	1.35951	0.155709
MER34A1	TFBS_ENCODE.extend.500	1.08106	0.0829001
MER34A1	Transcribed_Hoffman	0.85082	0.0646935
MER34A1	Transcribed_Hoffman.extend.500	0.99503	0.0321825
MER34A1	TSS_Hoffman	0.135843	0.136265
MER34A1	TSS_Hoffman.extend.500	0.714966	0.226897
MER34A1	UTR_3_UCSC	0.213308	0.21387
MER34A1	UTR_3_UCSC.extend.500	0.273608	0.169998
MER34A1	UTR_5_UCSC	0	0
MER34A1	UTR_5_UCSC.extend.500	0.586958	0.351985
MER34A1	WeakEnhancer_Hoffman	2.14732	0.475643
MER34A1	WeakEnhancer_Hoffman.extend.500	1.39517	0.19406
MER4A1_	Coding_UCSC	0.106491	0.107001
MER4A1_	Coding_UCSC.extend.500	0.152428	0.0947968
MER4A1_	Conserved_LindbladToh	0	0
MER4A1_	Conserved_LindbladToh.extend.500	0.228915	0.0609306
MER4A1_	CTCF_Hoffman	0.429531	0.201327
MER4A1_	CTCF_Hoffman.extend.500	0.699271	0.223002
MER4A1_	DGF_ENCODE	1.7112	0.171709
MER4A1_	DGF_ENCODE.extend.500	1.39966	0.0638656
MER4A1_	DHS_peaks_Trynka	0.565498	0.123715
MER4A1_	DHS_Trynka	0.683072	0.111985
MER4A1_	DHS_Trynka.extend.500	0.974428	0.0702871
MER4A1_	Enhancer_Andersson	0.772777	0.776051
MER4A1_	Enhancer_Andersson.extend.500	0.804162	0.594622
MER4A1_	Enhancer_Hoffman	1.99273	0.521619
MER4A1_	Enhancer_Hoffman.extend.500	1.61171	0.312224
MER4A1_	FetalDHS_Trynka	0.239999	0.132792
MER4A1_	FetalDHS_Trynka.extend.500	0.588381	0.0920671
MER4A1_	H3K27ac_Hnisz	1.15454	0.10098
MER4A1_	H3K27ac_Hnisz.extend.500	1.18631	0.0948206
MER4A1_	H3K27ac_PGC2	1.2423	0.135701
MER4A1_	H3K27ac_PGC2.extend.500	1.27028	0.117125
MER4A1_	H3K4me1_peaks_Trynka	1.63793	0.162587
MER4A1_	H3K4me1_Trynka	1.36135	0.0937253
MER4A1_	H3K4me1_Trynka.extend.500	1.24399	0.0637463
MER4A1_	H3K4me3_peaks_Trynka	1.38194	0.299488
MER4A1_	H3K4me3_Trynka	1.53553	0.207486
MER4A1_	H3K4me3_Trynka.extend.500	1.60245	0.144151
MER4A1_	H3K9ac_peaks_Trynka	1.66915	0.368763
MER4A1_	H3K9ac_Trynka	1.33975	0.208245
MER4A1_	H3K9ac_Trynka.extend.500	1.2487	0.15285
MER4A1_	Intron_UCSC	0.742524	0.0921372
MER4A1_	Intron_UCSC.extend.500	0.723286	0.0897457
MER4A1_	PromoterFlanking_Hoffman	1.39439	1.00043
MER4A1_	PromoterFlanking_Hoffman.extend.500	0.554337	0.315318
MER4A1_	Promoter_UCSC	0.699709	0.377093
MER4A1_	Promoter_UCSC.extend.500	0.956428	0.38166
MER4A1_	Repressed_Hoffman	0.782868	0.0705351
MER4A1_	Repressed_Hoffman.extend.500	0.973473	0.0529515
MER4A1_	SuperEnhancer_Hnisz	1.06882	0.174211
MER4A1_	SuperEnhancer_Hnisz.extend.500	1.06884	0.173521
MER4A1_	TFBS_ENCODE	1.01667	0.163314
MER4A1_	TFBS_ENCODE.extend.500	1.11357	0.106206
MER4A1_	Transcribed_Hoffman	1.09519	0.0850045
MER4A1_	Transcribed_Hoffman.extend.500	1.05073	0.0389995
MER4A1_	TSS_Hoffman	0	0
MER4A1_	TSS_Hoffman.extend.500	0.192208	0.152517
MER4A1_	UTR_3_UCSC	0.143362	0.144013
MER4A1_	UTR_3_UCSC.extend.500	0.183889	0.138104
MER4A1_	UTR_5_UCSC	0	0
MER4A1_	UTR_5_UCSC.extend.500	0.424834	0.369703
MER4A1_	WeakEnhancer_Hoffman	4.08904	0.997178
MER4A1_	WeakEnhancer_Hoffman.extend.500	2.62167	0.372582
MamGypLTR1a	Coding_UCSC	0.0746588	0.074844
MamGypLTR1a	Coding_UCSC.extend.500	0.160297	0.0957583
MamGypLTR1a	Conserved_LindbladToh	0.168243	0.08384
MamGypLTR1a	Conserved_LindbladToh.extend.500	1.06279	0.0698187
MamGypLTR1a	CTCF_Hoffman	1.25473	0.300994
MamGypLTR1a	CTCF_Hoffman.extend.500	1.3524	0.217801
MamGypLTR1a	DGF_ENCODE	1.25185	0.128546
MamGypLTR1a	DGF_ENCODE.extend.500	1.16332	0.0471716
MamGypLTR1a	DHS_peaks_Trynka	1.28581	0.146456
MamGypLTR1a	DHS_Trynka	1.26512	0.131913
MamGypLTR1a	DHS_Trynka.extend.500	1.23354	0.0553342
MamGypLTR1a	Enhancer_Andersson	1.35445	0.895694
MamGypLTR1a	Enhancer_Andersson.extend.500	1.12756	0.41532
MamGypLTR1a	Enhancer_Hoffman	1.17353	0.27307
MamGypLTR1a	Enhancer_Hoffman.extend.500	0.8803	0.158646
MamGypLTR1a	FetalDHS_Trynka	1.12172	0.187833
MamGypLTR1a	FetalDHS_Trynka.extend.500	1.26276	0.100791
MamGypLTR1a	H3K27ac_Hnisz	1.07822	0.0793732
MamGypLTR1a	H3K27ac_Hnisz.extend.500	1.05801	0.0739826
MamGypLTR1a	H3K27ac_PGC2	1.09529	0.0998455
MamGypLTR1a	H3K27ac_PGC2.extend.500	1.06373	0.0856096
MamGypLTR1a	H3K4me1_peaks_Trynka	1.39044	0.117006
MamGypLTR1a	H3K4me1_Trynka	1.2483	0.0664985
MamGypLTR1a	H3K4me1_Trynka.extend.500	1.20288	0.0416402
MamGypLTR1a	H3K4me3_peaks_Trynka	0.747402	0.181199
MamGypLTR1a	H3K4me3_Trynka	0.656419	0.108679
MamGypLTR1a	H3K4me3_Trynka.extend.500	0.809064	0.0986385
MamGypLTR1a	H3K9ac_peaks_Trynka	0.840152	0.17718
MamGypLTR1a	H3K9ac_Trynka	0.920673	0.140025
MamGypLTR1a	H3K9ac_Trynka.extend.500	0.87032	0.103628
MamGypLTR1a	Intron_UCSC	0.572322	0.0628912
MamGypLTR1a	Intron_UCSC.extend.500	0.557494	0.0612904
MamGypLTR1a	PromoterFlanking_Hoffman	1.67585	0.614687
MamGypLTR1a	PromoterFlanking_Hoffman.extend.500	1.30723	0.331822
MamGypLTR1a	Promoter_UCSC	0.415083	0.165226
MamGypLTR1a	Promoter_UCSC.extend.500	0.365745	0.13676
MamGypLTR1a	Repressed_Hoffman	1.15869	0.06133
MamGypLTR1a	Repressed_Hoffman.extend.500	1.18207	0.0326633
MamGypLTR1a	SuperEnhancer_Hnisz	0.869507	0.119559
MamGypLTR1a	SuperEnhancer_Hnisz.extend.500	0.874236	0.118165
MamGypLTR1a	TFBS_ENCODE	1.23606	0.13955
MamGypLTR1a	TFBS_ENCODE.extend.500	1.10629	0.08181
MamGypLTR1a	Transcribed_Hoffman	0.58096	0.06533
MamGypLTR1a	Transcribed_Hoffman.extend.500	0.868583	0.0344563
MamGypLTR1a	TSS_Hoffman	0.25603	0.157053
MamGypLTR1a	TSS_Hoffman.extend.500	0.303195	0.145459
MamGypLTR1a	UTR_3_UCSC	0.100508	0.100744
MamGypLTR1a	UTR_3_UCSC.extend.500	0.257842	0.136041
MamGypLTR1a	UTR_5_UCSC	0.202526	0.203001
MamGypLTR1a	UTR_5_UCSC.extend.500	0.0850979	0.0605075
MamGypLTR1a	WeakEnhancer_Hoffman	0.84316	0.377339
MamGypLTR1a	WeakEnhancer_Hoffman.extend.500	1.00621	0.180741
ALU	Coding_UCSC	0.2608	0.00964422
ALU	Coding_UCSC.extend.500	0.789422	0.0156949
ALU	Conserved_LindbladToh	0.00087106	0.000182121
ALU	Conserved_LindbladToh.extend.500	0.721156	0.00765337
ALU	CTCF_Hoffman	0.683956	0.0115576
ALU	CTCF_Hoffman.extend.500	0.951025	0.0119527
ALU	DGF_ENCODE	0.312464	0.00453803
ALU	DGF_ENCODE.extend.500	0.928059	0.00545934
ALU	DHS_peaks_Trynka	0.0974035	0.00153443
ALU	DHS_Trynka	0.140383	0.0018184
ALU	DHS_Trynka.extend.500	0.869633	0.00471984
ALU	Enhancer_Andersson	0.291225	0.0123573
ALU	Enhancer_Andersson.extend.500	0.821877	0.0158684
ALU	Enhancer_Hoffman	0.677857	0.0127452
ALU	Enhancer_Hoffman.extend.500	1.06452	0.0159482
ALU	FetalDHS_Trynka	0.0703575	0.00175522
ALU	FetalDHS_Trynka.extend.500	0.778927	0.0061143
ALU	H3K27ac_Hnisz	1.1412	0.0114979
ALU	H3K27ac_Hnisz.extend.500	1.16036	0.0108606
ALU	H3K27ac_PGC2	0.993045	0.0105642
ALU	H3K27ac_PGC2.extend.500	1.08806	0.010423
ALU	H3K4me1_peaks_Trynka	0.616708	0.00958737
ALU	H3K4me1_Trynka	0.863271	0.00789702
ALU	H3K4me1_Trynka.extend.500	1.04363	0.00615887
ALU	H3K4me3_peaks_Trynka	0.285288	0.0113562
ALU	H3K4me3_Trynka	0.533254	0.0185531
ALU	H3K4me3_Trynka.extend.500	0.887616	0.0171649
ALU	H3K9ac_peaks_Trynka	0.5109	0.0111101
ALU	H3K9ac_Trynka	0.696707	0.0138611
ALU	H3K9ac_Trynka.extend.500	1.07061	0.0151686
ALU	Intron_UCSC	1.16207	0.010767
ALU	Intron_UCSC.extend.500	1.13508	0.010538
ALU	PromoterFlanking_Hoffman	1.07683	0.0200445
ALU	PromoterFlanking_Hoffman.extend.500	1.18599	0.0190848
ALU	Promoter_UCSC	1.01166	0.027708
ALU	Promoter_UCSC.extend.500	1.09452	0.0275182
ALU	Repressed_Hoffman	0.762155	0.00720026
ALU	Repressed_Hoffman.extend.500	0.879496	0.0059045
ALU	SuperEnhancer_Hnisz	1.23666	0.0189636
ALU	SuperEnhancer_Hnisz.extend.500	1.24847	0.0190387
ALU	TFBS_ENCODE	0.445898	0.0060997
ALU	TFBS_ENCODE.extend.500	0.917945	0.00713667
ALU	Transcribed_Hoffman	1.41842	0.0110246
ALU	Transcribed_Hoffman.extend.500	1.11626	0.00363916
ALU	TSS_Hoffman	0.537402	0.01148
ALU	TSS_Hoffman.extend.500	0.921686	0.0188204
ALU	UTR_3_UCSC	0.56096	0.016935
ALU	UTR_3_UCSC.extend.500	0.760425	0.018577
ALU	UTR_5_UCSC	0.352068	0.0135172
ALU	UTR_5_UCSC.extend.500	0.686847	0.0136985
ALU	WeakEnhancer_Hoffman	0.381619	0.00974113
ALU	WeakEnhancer_Hoffman.extend.500	0.959386	0.014979
MER83B	Coding_UCSC	0	0
MER83B	Coding_UCSC.extend.500	0.282597	0.288038
MER83B	Conserved_LindbladToh	0	0
MER83B	Conserved_LindbladToh.extend.500	0.509282	0.167577
MER83B	CTCF_Hoffman	0.398169	0.405337
MER83B	CTCF_Hoffman.extend.500	0.536452	0.329926
MER83B	DGF_ENCODE	1.86213	0.364313
MER83B	DGF_ENCODE.extend.500	1.60275	0.0913579
MER83B	DHS_peaks_Trynka	1.44511	0.328647
MER83B	DHS_Trynka	1.41761	0.335525
MER83B	DHS_Trynka.extend.500	1.43631	0.156916
MER83B	Enhancer_Andersson	8.59622	6.16315
MER83B	Enhancer_Andersson.extend.500	4.47267	2.16699
MER83B	Enhancer_Hoffman	0.88667	0.448039
MER83B	Enhancer_Hoffman.extend.500	1.25081	0.492669
MER83B	FetalDHS_Trynka	1.22361	0.486487
MER83B	FetalDHS_Trynka.extend.500	1.26894	0.26722
MER83B	H3K27ac_Hnisz	1.23583	0.184286
MER83B	H3K27ac_Hnisz.extend.500	1.14458	0.170563
MER83B	H3K27ac_PGC2	1.25628	0.235576
MER83B	H3K27ac_PGC2.extend.500	1.2336	0.209329
MER83B	H3K4me1_peaks_Trynka	1.81103	0.396163
MER83B	H3K4me1_Trynka	1.39888	0.16878
MER83B	H3K4me1_Trynka.extend.500	1.29632	0.121663
MER83B	H3K4me3_peaks_Trynka	1.31764	0.537767
MER83B	H3K4me3_Trynka	2.70795	0.504504
MER83B	H3K4me3_Trynka.extend.500	1.68717	0.267997
MER83B	H3K9ac_peaks_Trynka	1.42826	0.69176
MER83B	H3K9ac_Trynka	0.590223	0.263579
MER83B	H3K9ac_Trynka.extend.500	0.812299	0.26655
MER83B	Intron_UCSC	0.700384	0.181892
MER83B	Intron_UCSC.extend.500	0.682238	0.177203
MER83B	PromoterFlanking_Hoffman	0	0
MER83B	PromoterFlanking_Hoffman.extend.500	1.40144	1.13395
MER83B	Promoter_UCSC	0.299363	0.305285
MER83B	Promoter_UCSC.extend.500	0.241798	0.246579
MER83B	Repressed_Hoffman	0.862433	0.146724
MER83B	Repressed_Hoffman.extend.500	0.88672	0.0982441
MER83B	SuperEnhancer_Hnisz	0.953394	0.343918
MER83B	SuperEnhancer_Hnisz.extend.500	0.935756	0.337564
MER83B	TFBS_ENCODE	2.64836	0.48213
MER83B	TFBS_ENCODE.extend.500	1.61089	0.194291
MER83B	Transcribed_Hoffman	0.619917	0.182881
MER83B	Transcribed_Hoffman.extend.500	0.947012	0.0855453
MER83B	TSS_Hoffman	1.01559	1.02723
MER83B	TSS_Hoffman.extend.500	1.06904	1.08112
MER83B	UTR_3_UCSC	0	0
MER83B	UTR_3_UCSC.extend.500	0	0
MER83B	UTR_5_UCSC	0	0
MER83B	UTR_5_UCSC.extend.500	0.67511	0.687884
MER83B	WeakEnhancer_Hoffman	3.5675	1.7915
MER83B	WeakEnhancer_Hoffman.extend.500	2.02225	0.646909
Charlie25	Coding_UCSC	0	0
Charlie25	Coding_UCSC.extend.500	0.099203	0.0472965
Charlie25	Conserved_LindbladToh	0.885025	0.189909
Charlie25	Conserved_LindbladToh.extend.500	1.03294	0.0783612
Charlie25	CTCF_Hoffman	1.08713	0.313525
Charlie25	CTCF_Hoffman.extend.500	0.899734	0.18637
Charlie25	DGF_ENCODE	0.844675	0.0985316
Charlie25	DGF_ENCODE.extend.500	0.976872	0.0449089
Charlie25	DHS_peaks_Trynka	1.27984	0.138103
Charlie25	DHS_Trynka	1.34472	0.121875
Charlie25	DHS_Trynka.extend.500	1.12344	0.0521077
Charlie25	Enhancer_Andersson	1.00587	0.522519
Charlie25	Enhancer_Andersson.extend.500	1.04672	0.433795
Charlie25	Enhancer_Hoffman	0.830018	0.236005
Charlie25	Enhancer_Hoffman.extend.500	0.764335	0.164914
Charlie25	FetalDHS_Trynka	1.45782	0.180757
Charlie25	FetalDHS_Trynka.extend.500	1.20349	0.104567
Charlie25	H3K27ac_Hnisz	0.695631	0.0804365
Charlie25	H3K27ac_Hnisz.extend.500	0.76682	0.0752349
Charlie25	H3K27ac_PGC2	0.707788	0.0997218
Charlie25	H3K27ac_PGC2.extend.500	0.758919	0.0968614
Charlie25	H3K4me1_peaks_Trynka	0.749193	0.084747
Charlie25	H3K4me1_Trynka	0.871266	0.0764692
Charlie25	H3K4me1_Trynka.extend.500	0.893067	0.0566216
Charlie25	H3K4me3_peaks_Trynka	0.616727	0.146147
Charlie25	H3K4me3_Trynka	0.71498	0.112136
Charlie25	H3K4me3_Trynka.extend.500	0.806852	0.0924218
Charlie25	H3K9ac_peaks_Trynka	0.612793	0.178739
Charlie25	H3K9ac_Trynka	0.684884	0.129525
Charlie25	H3K9ac_Trynka.extend.500	0.655844	0.0970922
Charlie25	Intron_UCSC	0.751719	0.0709417
Charlie25	Intron_UCSC.extend.500	0.732242	0.0691429
Charlie25	PromoterFlanking_Hoffman	0.259284	0.191868
Charlie25	PromoterFlanking_Hoffman.extend.500	0.502895	0.185926
Charlie25	Promoter_UCSC	0.023353	0.023437
Charlie25	Promoter_UCSC.extend.500	0.0188624	0.01893
Charlie25	Repressed_Hoffman	1.20115	0.0512777
Charlie25	Repressed_Hoffman.extend.500	1.15601	0.0340452
Charlie25	SuperEnhancer_Hnisz	0.669359	0.12171
Charlie25	SuperEnhancer_Hnisz.extend.500	0.687034	0.123493
Charlie25	TFBS_ENCODE	0.938055	0.107913
Charlie25	TFBS_ENCODE.extend.500	0.992308	0.0770886
Charlie25	Transcribed_Hoffman	0.815797	0.0541996
Charlie25	Transcribed_Hoffman.extend.500	0.99343	0.0338554
Charlie25	TSS_Hoffman	0.0792248	0.0794858
Charlie25	TSS_Hoffman.extend.500	0.271034	0.127595
Charlie25	UTR_3_UCSC	0	0
Charlie25	UTR_3_UCSC.extend.500	0.0265952	0.0266827
Charlie25	UTR_5_UCSC	0	0
Charlie25	UTR_5_UCSC.extend.500	0.157994	0.0980601
Charlie25	WeakEnhancer_Hoffman	0.556594	0.192332
Charlie25	WeakEnhancer_Hoffman.extend.500	0.631014	0.128807
MLT1A0-int	Coding_UCSC	0.0696036	0.0489073
MLT1A0-int	Coding_UCSC.extend.500	0.0498143	0.0230359
MLT1A0-int	Conserved_LindbladToh	0	0
MLT1A0-int	Conserved_LindbladToh.extend.500	0.0698232	0.0192709
MLT1A0-int	CTCF_Hoffman	0.561492	0.169519
MLT1A0-int	CTCF_Hoffman.extend.500	0.764377	0.158552
MLT1A0-int	DGF_ENCODE	0.826686	0.0741328
MLT1A0-int	DGF_ENCODE.extend.500	0.872401	0.0491751
MLT1A0-int	DHS_peaks_Trynka	0.689281	0.0819378
MLT1A0-int	DHS_Trynka	0.779643	0.079872
MLT1A0-int	DHS_Trynka.extend.500	0.894579	0.0517915
MLT1A0-int	Enhancer_Andersson	0.631368	0.333371
MLT1A0-int	Enhancer_Andersson.extend.500	0.613209	0.247831
MLT1A0-int	Enhancer_Hoffman	0.481913	0.176592
MLT1A0-int	Enhancer_Hoffman.extend.500	0.465468	0.13064
MLT1A0-int	FetalDHS_Trynka	0.36602	0.0875447
MLT1A0-int	FetalDHS_Trynka.extend.500	0.512108	0.0626116
MLT1A0-int	H3K27ac_Hnisz	0.598	0.0609473
MLT1A0-int	H3K27ac_Hnisz.extend.500	0.622417	0.0589609
MLT1A0-int	H3K27ac_PGC2	0.553623	0.069507
MLT1A0-int	H3K27ac_PGC2.extend.500	0.596342	0.0677491
MLT1A0-int	H3K4me1_peaks_Trynka	0.606225	0.0638468
MLT1A0-int	H3K4me1_Trynka	0.763237	0.0509215
MLT1A0-int	H3K4me1_Trynka.extend.500	0.855296	0.0441266
MLT1A0-int	H3K4me3_peaks_Trynka	0.541951	0.0973645
MLT1A0-int	H3K4me3_Trynka	0.750686	0.110528
MLT1A0-int	H3K4me3_Trynka.extend.500	0.85126	0.0952941
MLT1A0-int	H3K9ac_peaks_Trynka	0.139869	0.0544017
MLT1A0-int	H3K9ac_Trynka	0.242761	0.064064
MLT1A0-int	H3K9ac_Trynka.extend.500	0.257736	0.0496396
MLT1A0-int	Intron_UCSC	0.570465	0.0616057
MLT1A0-int	Intron_UCSC.extend.500	0.555685	0.0600991
MLT1A0-int	PromoterFlanking_Hoffman	0.195297	0.145769
MLT1A0-int	PromoterFlanking_Hoffman.extend.500	0.312913	0.134021
MLT1A0-int	Promoter_UCSC	0.457336	0.221961
MLT1A0-int	Promoter_UCSC.extend.500	0.39781	0.182954
MLT1A0-int	Repressed_Hoffman	1.21866	0.046715
MLT1A0-int	Repressed_Hoffman.extend.500	1.22834	0.0292179
MLT1A0-int	SuperEnhancer_Hnisz	0.583259	0.109712
MLT1A0-int	SuperEnhancer_Hnisz.extend.500	0.578937	0.108236
MLT1A0-int	TFBS_ENCODE	0.660297	0.0851678
MLT1A0-int	TFBS_ENCODE.extend.500	0.718049	0.0668972
MLT1A0-int	Transcribed_Hoffman	0.795014	0.0542424
MLT1A0-int	Transcribed_Hoffman.extend.500	1.0426	0.0237042
MLT1A0-int	TSS_Hoffman	0.0596735	0.0598597
MLT1A0-int	TSS_Hoffman.extend.500	0.0785182	0.0647907
MLT1A0-int	UTR_3_UCSC	0.655918	0.481409
MLT1A0-int	UTR_3_UCSC.extend.500	0.300479	0.208566
MLT1A0-int	UTR_5_UCSC	0.0944063	0.0946818
MLT1A0-int	UTR_5_UCSC.extend.500	0.119004	0.068535
MLT1A0-int	WeakEnhancer_Hoffman	0.550248	0.162653
MLT1A0-int	WeakEnhancer_Hoffman.extend.500	0.537829	0.108634
LTR22B	Coding_UCSC	0	0
LTR22B	Coding_UCSC.extend.500	0.335015	0.1848
LTR22B	Conserved_LindbladToh	0	0
LTR22B	Conserved_LindbladToh.extend.500	0.191665	0.062753
LTR22B	CTCF_Hoffman	2.15782	0.858307
LTR22B	CTCF_Hoffman.extend.500	2.18042	0.540482
LTR22B	DGF_ENCODE	2.8032	0.213578
LTR22B	DGF_ENCODE.extend.500	1.71808	0.0468258
LTR22B	DHS_peaks_Trynka	2.10186	0.25633
LTR22B	DHS_Trynka	3.16903	0.274719
LTR22B	DHS_Trynka.extend.500	1.60867	0.081587
LTR22B	Enhancer_Andersson	0.727906	0.732364
LTR22B	Enhancer_Andersson.extend.500	1.68326	0.89815
LTR22B	Enhancer_Hoffman	1.35146	0.553415
LTR22B	Enhancer_Hoffman.extend.500	1.16507	0.359653
LTR22B	FetalDHS_Trynka	0.941931	0.255354
LTR22B	FetalDHS_Trynka.extend.500	1.05188	0.160339
LTR22B	H3K27ac_Hnisz	0.87821	0.133123
LTR22B	H3K27ac_Hnisz.extend.500	0.881781	0.119641
LTR22B	H3K27ac_PGC2	0.874671	0.174233
LTR22B	H3K27ac_PGC2.extend.500	0.79768	0.14177
LTR22B	H3K4me1_peaks_Trynka	1.63577	0.215637
LTR22B	H3K4me1_Trynka	1.43648	0.116358
LTR22B	H3K4me1_Trynka.extend.500	1.20614	0.0692126
LTR22B	H3K4me3_peaks_Trynka	2.60341	0.632338
LTR22B	H3K4me3_Trynka	3.1044	0.40842
LTR22B	H3K4me3_Trynka.extend.500	2.74549	0.201894
LTR22B	H3K9ac_peaks_Trynka	0.403137	0.332666
LTR22B	H3K9ac_Trynka	0.799657	0.259536
LTR22B	H3K9ac_Trynka.extend.500	0.99048	0.211947
LTR22B	Intron_UCSC	0.744401	0.125256
LTR22B	Intron_UCSC.extend.500	0.725115	0.122055
LTR22B	PromoterFlanking_Hoffman	0.75053	0.535309
LTR22B	PromoterFlanking_Hoffman.extend.500	2.37341	0.782495
LTR22B	Promoter_UCSC	0.202794	0.144032
LTR22B	Promoter_UCSC.extend.500	0.327598	0.199499
LTR22B	Repressed_Hoffman	0.584229	0.083505
LTR22B	Repressed_Hoffman.extend.500	1.02389	0.0534996
LTR22B	SuperEnhancer_Hnisz	0.930781	0.291438
LTR22B	SuperEnhancer_Hnisz.extend.500	0.913561	0.286081
LTR22B	TFBS_ENCODE	3.41839	0.374062
LTR22B	TFBS_ENCODE.extend.500	1.92849	0.145615
LTR22B	Transcribed_Hoffman	0.894664	0.120538
LTR22B	Transcribed_Hoffman.extend.500	0.962287	0.0681918
LTR22B	TSS_Hoffman	1.54795	0.680927
LTR22B	TSS_Hoffman.extend.500	1.53891	0.79256
LTR22B	UTR_3_UCSC	0	0
LTR22B	UTR_3_UCSC.extend.500	0	0
LTR22B	UTR_5_UCSC	0	0
LTR22B	UTR_5_UCSC.extend.500	0.228666	0.162667
LTR22B	WeakEnhancer_Hoffman	2.86983	0.807521
LTR22B	WeakEnhancer_Hoffman.extend.500	2.05487	0.40995
LTR10E	Coding_UCSC	0	0
LTR10E	Coding_UCSC.extend.500	0.139309	0.0874301
LTR10E	Conserved_LindbladToh	0	0
LTR10E	Conserved_LindbladToh.extend.500	0.22316	0.0660696
LTR10E	CTCF_Hoffman	0.686981	0.45623
LTR10E	CTCF_Hoffman.extend.500	0.595009	0.213323
LTR10E	DGF_ENCODE	2.46487	0.264767
LTR10E	DGF_ENCODE.extend.500	1.47165	0.081959
LTR10E	DHS_peaks_Trynka	1.23619	0.211088
LTR10E	DHS_Trynka	1.11811	0.192671
LTR10E	DHS_Trynka.extend.500	1.12814	0.13757
LTR10E	Enhancer_Andersson	1.58909	1.20388
LTR10E	Enhancer_Andersson.extend.500	0.857437	0.419327
LTR10E	Enhancer_Hoffman	2.51327	0.633415
LTR10E	Enhancer_Hoffman.extend.500	2.31225	0.462911
LTR10E	FetalDHS_Trynka	0.383848	0.126291
LTR10E	FetalDHS_Trynka.extend.500	0.502072	0.113109
LTR10E	H3K27ac_Hnisz	1.36774	0.18069
LTR10E	H3K27ac_Hnisz.extend.500	1.42717	0.14974
LTR10E	H3K27ac_PGC2	1.10097	0.192248
LTR10E	H3K27ac_PGC2.extend.500	1.10566	0.180462
LTR10E	H3K4me1_peaks_Trynka	0.892761	0.178757
LTR10E	H3K4me1_Trynka	0.859247	0.140404
LTR10E	H3K4me1_Trynka.extend.500	0.9547	0.133141
LTR10E	H3K4me3_peaks_Trynka	4.00551	0.737795
LTR10E	H3K4me3_Trynka	2.97786	0.359621
LTR10E	H3K4me3_Trynka.extend.500	2.41375	0.241887
LTR10E	H3K9ac_peaks_Trynka	0.645398	0.237114
LTR10E	H3K9ac_Trynka	0.818311	0.209481
LTR10E	H3K9ac_Trynka.extend.500	0.910976	0.188482
LTR10E	Intron_UCSC	0.845291	0.154464
LTR10E	Intron_UCSC.extend.500	0.82339	0.15076
LTR10E	PromoterFlanking_Hoffman	0.27308	0.276505
LTR10E	PromoterFlanking_Hoffman.extend.500	0.621766	0.310018
LTR10E	Promoter_UCSC	0.147573	0.105051
LTR10E	Promoter_UCSC.extend.500	0.834375	0.492602
LTR10E	Repressed_Hoffman	0.601422	0.103956
LTR10E	Repressed_Hoffman.extend.500	0.870919	0.0630257
LTR10E	SuperEnhancer_Hnisz	0.981435	0.251179
LTR10E	SuperEnhancer_Hnisz.extend.500	1.00398	0.250093
LTR10E	TFBS_ENCODE	4.85162	0.440213
LTR10E	TFBS_ENCODE.extend.500	2.2933	0.142819
LTR10E	Transcribed_Hoffman	1.41503	0.136943
LTR10E	Transcribed_Hoffman.extend.500	1.12102	0.0450777
LTR10E	TSS_Hoffman	0.625801	0.382398
LTR10E	TSS_Hoffman.extend.500	1.18574	0.577055
LTR10E	UTR_3_UCSC	0	0
LTR10E	UTR_3_UCSC.extend.500	0.0840307	0.0852468
LTR10E	UTR_5_UCSC	0	0
LTR10E	UTR_5_UCSC.extend.500	0.416001	0.348118
LTR10E	WeakEnhancer_Hoffman	0.659485	0.315582
LTR10E	WeakEnhancer_Hoffman.extend.500	1.33792	0.334748
Zaphod	Coding_UCSC	0.0840795	0.062834
Zaphod	Coding_UCSC.extend.500	0.0468024	0.0220735
Zaphod	Conserved_LindbladToh	0.205262	0.0623543
Zaphod	Conserved_LindbladToh.extend.500	0.635933	0.053337
Zaphod	CTCF_Hoffman	0.395657	0.125197
Zaphod	CTCF_Hoffman.extend.500	0.748833	0.133215
Zaphod	DGF_ENCODE	0.744068	0.0639248
Zaphod	DGF_ENCODE.extend.500	0.938414	0.0349186
Zaphod	DHS_peaks_Trynka	0.844703	0.0818278
Zaphod	DHS_Trynka	0.893494	0.0679103
Zaphod	DHS_Trynka.extend.500	0.970528	0.0400433
Zaphod	Enhancer_Andersson	0.813522	0.447147
Zaphod	Enhancer_Andersson.extend.500	0.96414	0.311026
Zaphod	Enhancer_Hoffman	0.566406	0.152875
Zaphod	Enhancer_Hoffman.extend.500	0.601733	0.105633
Zaphod	FetalDHS_Trynka	0.826387	0.0983234
Zaphod	FetalDHS_Trynka.extend.500	0.905405	0.0564926
Zaphod	H3K27ac_Hnisz	0.905828	0.0679522
Zaphod	H3K27ac_Hnisz.extend.500	0.93346	0.0637886
Zaphod	H3K27ac_PGC2	0.642343	0.0627883
Zaphod	H3K27ac_PGC2.extend.500	0.700467	0.058588
Zaphod	H3K4me1_peaks_Trynka	0.584287	0.0472953
Zaphod	H3K4me1_Trynka	0.719716	0.0426747
Zaphod	H3K4me1_Trynka.extend.500	0.892021	0.0368096
Zaphod	H3K4me3_peaks_Trynka	0.457226	0.0832024
Zaphod	H3K4me3_Trynka	0.532259	0.0739877
Zaphod	H3K4me3_Trynka.extend.500	0.619585	0.0649996
Zaphod	H3K9ac_peaks_Trynka	0.337916	0.0826443
Zaphod	H3K9ac_Trynka	0.506205	0.0851063
Zaphod	H3K9ac_Trynka.extend.500	0.580396	0.0619486
Zaphod	Intron_UCSC	0.37941	0.0494013
Zaphod	Intron_UCSC.extend.500	0.370693	0.0484015
Zaphod	PromoterFlanking_Hoffman	0.943658	0.396425
Zaphod	PromoterFlanking_Hoffman.extend.500	1.02124	0.22152
Zaphod	Promoter_UCSC	0.15582	0.0811187
Zaphod	Promoter_UCSC.extend.500	0.171623	0.0760272
Zaphod	Repressed_Hoffman	1.44325	0.0393619
Zaphod	Repressed_Hoffman.extend.500	1.26765	0.022984
Zaphod	SuperEnhancer_Hnisz	0.870421	0.128681
Zaphod	SuperEnhancer_Hnisz.extend.500	0.862132	0.127043
Zaphod	TFBS_ENCODE	0.802703	0.072445
Zaphod	TFBS_ENCODE.extend.500	0.8779	0.0540448
Zaphod	Transcribed_Hoffman	0.553513	0.038446
Zaphod	Transcribed_Hoffman.extend.500	0.950472	0.0230974
Zaphod	TSS_Hoffman	0.384449	0.144015
Zaphod	TSS_Hoffman.extend.500	0.480564	0.133657
Zaphod	UTR_3_UCSC	0.113191	0.0845487
Zaphod	UTR_3_UCSC.extend.500	0.0483962	0.0361545
Zaphod	UTR_5_UCSC	0.228081	0.168394
Zaphod	UTR_5_UCSC.extend.500	0.175699	0.0746264
Zaphod	WeakEnhancer_Hoffman	0.696338	0.166318
Zaphod	WeakEnhancer_Hoffman.extend.500	0.649685	0.108603
MamGyp-int	Coding_UCSC	2.89259	1.99891
MamGyp-int	Coding_UCSC.extend.500	0.805074	0.499625
MamGyp-int	Conserved_LindbladToh	1.62961	0.737573
MamGyp-int	Conserved_LindbladToh.extend.500	1.19754	0.167665
MamGyp-int	CTCF_Hoffman	1.13432	0.66299
MamGyp-int	CTCF_Hoffman.extend.500	1.03704	0.411754
MamGyp-int	DGF_ENCODE	1.03852	0.210069
MamGyp-int	DGF_ENCODE.extend.500	1.08953	0.092832
MamGyp-int	DHS_peaks_Trynka	1.24545	0.234548
MamGyp-int	DHS_Trynka	1.36156	0.19136
MamGyp-int	DHS_Trynka.extend.500	1.30938	0.100142
MamGyp-int	Enhancer_Andersson	0.874615	0.882079
MamGyp-int	Enhancer_Andersson.extend.500	0.404505	0.28693
MamGyp-int	Enhancer_Hoffman	1.3532	0.576476
MamGyp-int	Enhancer_Hoffman.extend.500	1.10295	0.428164
MamGyp-int	FetalDHS_Trynka	1.62976	0.346024
MamGyp-int	FetalDHS_Trynka.extend.500	1.37261	0.188498
MamGyp-int	H3K27ac_Hnisz	0.946733	0.166237
MamGyp-int	H3K27ac_Hnisz.extend.500	0.9499	0.154472
MamGyp-int	H3K27ac_PGC2	1.13617	0.213642
MamGyp-int	H3K27ac_PGC2.extend.500	1.03832	0.184282
MamGyp-int	H3K4me1_peaks_Trynka	1.40709	0.229523
MamGyp-int	H3K4me1_Trynka	1.07536	0.141545
MamGyp-int	H3K4me1_Trynka.extend.500	1.02337	0.100455
MamGyp-int	H3K4me3_peaks_Trynka	1.25125	0.482011
MamGyp-int	H3K4me3_Trynka	0.989039	0.278748
MamGyp-int	H3K4me3_Trynka.extend.500	0.791127	0.186418
MamGyp-int	H3K9ac_peaks_Trynka	1.35629	0.449581
MamGyp-int	H3K9ac_Trynka	0.930802	0.287611
MamGyp-int	H3K9ac_Trynka.extend.500	0.876055	0.19333
MamGyp-int	Intron_UCSC	0.275211	0.0829526
MamGyp-int	Intron_UCSC.extend.500	0.363824	0.104767
MamGyp-int	PromoterFlanking_Hoffman	2.2545	1.87467
MamGyp-int	PromoterFlanking_Hoffman.extend.500	1.71106	0.850681
MamGyp-int	Promoter_UCSC	0.243667	0.245977
MamGyp-int	Promoter_UCSC.extend.500	0.393625	0.275353
MamGyp-int	Repressed_Hoffman	1.07865	0.118821
MamGyp-int	Repressed_Hoffman.extend.500	1.1373	0.0641148
MamGyp-int	SuperEnhancer_Hnisz	0.890139	0.3108
MamGyp-int	SuperEnhancer_Hnisz.extend.500	0.873671	0.305021
MamGyp-int	TFBS_ENCODE	0.757387	0.216061
MamGyp-int	TFBS_ENCODE.extend.500	1.16424	0.165522
MamGyp-int	Transcribed_Hoffman	0.767845	0.103665
MamGyp-int	Transcribed_Hoffman.extend.500	1.04974	0.0502906
MamGyp-int	TSS_Hoffman	1.85994	1.50346
MamGyp-int	TSS_Hoffman.extend.500	1.08769	0.7963
MamGyp-int	UTR_3_UCSC	0.324509	0.327089
MamGyp-int	UTR_3_UCSC.extend.500	0.277497	0.194311
MamGyp-int	UTR_5_UCSC	2.61557	2.05684
MamGyp-int	UTR_5_UCSC.extend.500	1.51115	1.04142
MamGyp-int	WeakEnhancer_Hoffman	0.181486	0.182931
MamGyp-int	WeakEnhancer_Hoffman.extend.500	0.649743	0.286516
LTR3B	Coding_UCSC	0	0
LTR3B	Coding_UCSC.extend.500	0	0
LTR3B	Conserved_LindbladToh	0	0
LTR3B	Conserved_LindbladToh.extend.500	0.445622	0.186888
LTR3B	CTCF_Hoffman	1.04519	0.796218
LTR3B	CTCF_Hoffman.extend.500	0.704094	0.509844
LTR3B	DGF_ENCODE	2.7156	0.409315
LTR3B	DGF_ENCODE.extend.500	1.51028	0.127416
LTR3B	DHS_peaks_Trynka	2.15704	0.444751
LTR3B	DHS_Trynka	2.08388	0.35588
LTR3B	DHS_Trynka.extend.500	1.3238	0.129543
LTR3B	Enhancer_Andersson	0	0
LTR3B	Enhancer_Andersson.extend.500	0	0
LTR3B	Enhancer_Hoffman	0.969795	0.549956
LTR3B	Enhancer_Hoffman.extend.500	2.18893	0.967926
LTR3B	FetalDHS_Trynka	1.36266	0.556507
LTR3B	FetalDHS_Trynka.extend.500	0.993444	0.240315
LTR3B	H3K27ac_Hnisz	1.54781	0.215493
LTR3B	H3K27ac_Hnisz.extend.500	1.55135	0.18928
LTR3B	H3K27ac_PGC2	1.83208	0.308899
LTR3B	H3K27ac_PGC2.extend.500	1.57004	0.245177
LTR3B	H3K4me1_peaks_Trynka	2.06485	0.364789
LTR3B	H3K4me1_Trynka	1.59316	0.157183
LTR3B	H3K4me1_Trynka.extend.500	1.35294	0.107914
LTR3B	H3K4me3_peaks_Trynka	2.69019	0.921669
LTR3B	H3K4me3_Trynka	2.73399	0.697392
LTR3B	H3K4me3_Trynka.extend.500	2.05394	0.354562
LTR3B	H3K9ac_peaks_Trynka	2.08288	1.30935
LTR3B	H3K9ac_Trynka	1.93667	0.741389
LTR3B	H3K9ac_Trynka.extend.500	1.59921	0.395384
LTR3B	Intron_UCSC	0.633968	0.202972
LTR3B	Intron_UCSC.extend.500	0.617543	0.197786
LTR3B	PromoterFlanking_Hoffman	0	0
LTR3B	PromoterFlanking_Hoffman.extend.500	1.47151	1.26127
LTR3B	Promoter_UCSC	1.30971	0.803855
LTR3B	Promoter_UCSC.extend.500	1.26944	0.809316
LTR3B	Repressed_Hoffman	0.717818	0.161703
LTR3B	Repressed_Hoffman.extend.500	0.94046	0.0995607
LTR3B	SuperEnhancer_Hnisz	1.27587	0.592722
LTR3B	SuperEnhancer_Hnisz.extend.500	1.25226	0.581769
LTR3B	TFBS_ENCODE	3.06887	0.443623
LTR3B	TFBS_ENCODE.extend.500	1.67685	0.22215
LTR3B	Transcribed_Hoffman	0.943353	0.232563
LTR3B	Transcribed_Hoffman.extend.500	0.981279	0.122914
LTR3B	TSS_Hoffman	0.888638	0.648984
LTR3B	TSS_Hoffman.extend.500	0.70156	0.538847
LTR3B	UTR_3_UCSC	0.697694	0.712827
LTR3B	UTR_3_UCSC.extend.500	1.49155	1.21689
LTR3B	UTR_5_UCSC	0	0
LTR3B	UTR_5_UCSC.extend.500	0	0
LTR3B	WeakEnhancer_Hoffman	4.68235	1.98027
LTR3B	WeakEnhancer_Hoffman.extend.500	1.67634	0.643371
MLT1G-int	Coding_UCSC	0	0
MLT1G-int	Coding_UCSC.extend.500	0.0936048	0.0944769
MLT1G-int	Conserved_LindbladToh	0.110525	0.111605
MLT1G-int	Conserved_LindbladToh.extend.500	0.384237	0.0997203
MLT1G-int	CTCF_Hoffman	0.659428	0.439407
MLT1G-int	CTCF_Hoffman.extend.500	0.710757	0.259237
MLT1G-int	DGF_ENCODE	0.82239	0.151982
MLT1G-int	DGF_ENCODE.extend.500	1.22511	0.0968695
MLT1G-int	DHS_peaks_Trynka	1.15443	0.246629
MLT1G-int	DHS_Trynka	1.10815	0.199309
MLT1G-int	DHS_Trynka.extend.500	1.19254	0.117162
MLT1G-int	Enhancer_Andersson	0.711832	0.718429
MLT1G-int	Enhancer_Andersson.extend.500	1.8107	0.860665
MLT1G-int	Enhancer_Hoffman	0.73423	0.299433
MLT1G-int	Enhancer_Hoffman.extend.500	0.932193	0.352829
MLT1G-int	FetalDHS_Trynka	1.36327	0.314381
MLT1G-int	FetalDHS_Trynka.extend.500	1.11714	0.174832
MLT1G-int	H3K27ac_Hnisz	0.858817	0.166443
MLT1G-int	H3K27ac_Hnisz.extend.500	0.869743	0.159179
MLT1G-int	H3K27ac_PGC2	0.728209	0.179883
MLT1G-int	H3K27ac_PGC2.extend.500	0.724347	0.158537
MLT1G-int	H3K4me1_peaks_Trynka	0.999779	0.172544
MLT1G-int	H3K4me1_Trynka	0.978184	0.138859
[truncated: 42,461 more rows]
