# Supplementary material for: Functional disease architectures reveal unique biological role of transposable elements
Source: Nat Commun. 2019 Sep 6;10:4054. doi: 10.1038/s41467-019-11957-5 (PMC6731302; doi:10.1038/s41467-019-11957-5)
Supplement: Supplementary file 11 — Supplementary Data 7 [file 41467_2019_11957_MOESM11_ESM.xlsx]

## Sheet: Supplementary Table 16
TE	Baseline Annot	Cor	Cor_se
Tigger11a	Coding_UCSC	-0.000327881	0.000402763
Tigger11a	Coding_UCSC.extend.500	-0.000729177	0.000556054
Tigger11a	Conserved_LindbladToh	-0.00078469	0.000156503
Tigger11a	Conserved_LindbladToh.extend.500	0.00125194	0.000668982
Tigger11a	CTCF_Hoffman	-0.000227639	0.000415695
Tigger11a	CTCF_Hoffman.extend.500	-0.000120389	0.000517283
Tigger11a	DGF_ENCODE	0.000888534	0.000541174
Tigger11a	DGF_ENCODE.extend.500	0.000619055	0.000640653
Tigger11a	DHS_peaks_Trynka	0.000135206	0.000415834
Tigger11a	DHS_Trynka	0.000542436	0.000504352
Tigger11a	DHS_Trynka.extend.500	0.00129265	0.000644026
Tigger11a	Enhancer_Andersson	-0.000386221	2.24686e-05
Tigger11a	Enhancer_Andersson.extend.500	0.000325187	0.000487535
Tigger11a	Enhancer_Hoffman	0.000222155	0.000553245
Tigger11a	Enhancer_Hoffman.extend.500	0.000383307	0.000514476
Tigger11a	FetalDHS_Trynka	0.000328458	0.000457582
Tigger11a	FetalDHS_Trynka.extend.500	0.000974278	0.000629355
Tigger11a	H3K27ac_Hnisz	0.000365663	0.000599388
Tigger11a	H3K27ac_Hnisz.extend.500	0.000903395	0.000631435
Tigger11a	H3K27ac_PGC2	0.00141877	0.000623605
Tigger11a	H3K27ac_PGC2.extend.500	0.00121142	0.000614574
Tigger11a	H3K4me1_peaks_Trynka	0.000906368	0.000576481
Tigger11a	H3K4me1_Trynka	0.00144244	0.000477142
Tigger11a	H3K4me1_Trynka.extend.500	0.00140716	0.000480313
Tigger11a	H3K4me3_peaks_Trynka	-0.000468994	0.000325646
Tigger11a	H3K4me3_Trynka	0.000253692	0.000520474
Tigger11a	H3K4me3_Trynka.extend.500	0.00161639	0.000567809
Tigger11a	H3K9ac_peaks_Trynka	-0.000211874	0.000410756
Tigger11a	H3K9ac_Trynka	0.000142016	0.000572446
Tigger11a	H3K9ac_Trynka.extend.500	0.000426036	0.000596263
Tigger11a	Intron_UCSC	0.00133993	0.000646415
Tigger11a	Intron_UCSC.extend.500	0.00121037	0.000643477
Tigger11a	PromoterFlanking_Hoffman	0.000396889	0.000490921
Tigger11a	PromoterFlanking_Hoffman.extend.500	0.000726511	0.000688894
Tigger11a	Promoter_UCSC	3.37167e-05	0.000591844
Tigger11a	Promoter_UCSC.extend.500	-0.000194977	0.000532598
Tigger11a	Repressed_Hoffman	0.000566729	0.000443077
Tigger11a	Repressed_Hoffman.extend.500	0.000514568	0.000532496
Tigger11a	SuperEnhancer_Hnisz	0.000511328	0.000602258
Tigger11a	SuperEnhancer_Hnisz.extend.500	0.000504253	0.00060242
Tigger11a	TFBS_ENCODE	0.000428704	0.000517432
Tigger11a	TFBS_ENCODE.extend.500	0.000514266	0.000568458
Tigger11a	Transcribed_Hoffman	-0.000772602	0.000437531
Tigger11a	Transcribed_Hoffman.extend.500	-0.00020533	0.000544098
Tigger11a	TSS_Hoffman	-0.000163429	0.000443017
Tigger11a	TSS_Hoffman.extend.500	5.80912e-06	0.000561639
Tigger11a	UTR_3_UCSC	0.000636061	0.000790384
Tigger11a	UTR_3_UCSC.extend.500	-0.000142435	0.000516474
Tigger11a	UTR_5_UCSC	-0.000221899	0.000226863
Tigger11a	UTR_5_UCSC.extend.500	-4.71415e-05	0.000601207
Tigger11a	WeakEnhancer_Hoffman	0.000698689	0.000680138
Tigger11a	WeakEnhancer_Hoffman.extend.500	0.000425223	0.000531894
LTR89	Coding_UCSC	-0.000543032	0.000394987
LTR89	Coding_UCSC.extend.500	-0.00128829	0.000285734
LTR89	Conserved_LindbladToh	-7.43733e-05	0.000345743
LTR89	Conserved_LindbladToh.extend.500	0.000556394	0.000495281
LTR89	CTCF_Hoffman	-0.000659268	0.000354188
LTR89	CTCF_Hoffman.extend.500	-0.000335786	0.000453233
LTR89	DGF_ENCODE	0.000947915	0.000453978
LTR89	DGF_ENCODE.extend.500	0.000489112	0.000448216
LTR89	DHS_peaks_Trynka	0.000934522	0.000462087
LTR89	DHS_Trynka	0.00146529	0.000469977
LTR89	DHS_Trynka.extend.500	0.00132699	0.000485494
LTR89	Enhancer_Andersson	-0.0002227	0.000351424
LTR89	Enhancer_Andersson.extend.500	-0.000776421	0.000352189
LTR89	Enhancer_Hoffman	-0.000844452	0.000295673
LTR89	Enhancer_Hoffman.extend.500	-0.000825525	0.000400985
LTR89	FetalDHS_Trynka	0.000574842	0.000472337
LTR89	FetalDHS_Trynka.extend.500	0.000451768	0.000501041
LTR89	H3K27ac_Hnisz	-0.001217	0.00047476
LTR89	H3K27ac_Hnisz.extend.500	-0.00101712	0.000469682
LTR89	H3K27ac_PGC2	-0.000794809	0.00046916
LTR89	H3K27ac_PGC2.extend.500	-0.00119705	0.000487909
LTR89	H3K4me1_peaks_Trynka	-0.000248165	0.000381761
LTR89	H3K4me1_Trynka	5.78747e-05	0.000460468
LTR89	H3K4me1_Trynka.extend.500	0.000118872	0.000498564
LTR89	H3K4me3_peaks_Trynka	-0.00068622	0.000326518
LTR89	H3K4me3_Trynka	-0.0011583	0.00040393
LTR89	H3K4me3_Trynka.extend.500	-0.00142412	0.000434896
LTR89	H3K9ac_peaks_Trynka	-0.00092238	0.000289524
LTR89	H3K9ac_Trynka	-0.0011204	0.000428679
LTR89	H3K9ac_Trynka.extend.500	-0.00134798	0.000449265
LTR89	Intron_UCSC	-0.00159672	0.000441371
LTR89	Intron_UCSC.extend.500	-0.0017496	0.000439606
LTR89	PromoterFlanking_Hoffman	8.27442e-05	0.00037359
LTR89	PromoterFlanking_Hoffman.extend.500	-0.000647514	0.000310504
LTR89	Promoter_UCSC	-3.1739e-05	0.000439883
LTR89	Promoter_UCSC.extend.500	0.000115644	0.000567111
LTR89	Repressed_Hoffman	0.00132999	0.000453718
LTR89	Repressed_Hoffman.extend.500	0.00220025	0.000398861
LTR89	SuperEnhancer_Hnisz	-0.00162252	0.000431484
LTR89	SuperEnhancer_Hnisz.extend.500	-0.00165248	0.000437057
LTR89	TFBS_ENCODE	-0.000143825	0.000450143
LTR89	TFBS_ENCODE.extend.500	-0.000541165	0.000496641
LTR89	Transcribed_Hoffman	-0.00106612	0.000423523
LTR89	Transcribed_Hoffman.extend.500	-0.000413099	0.000479129
LTR89	TSS_Hoffman	-0.00050132	0.000337599
LTR89	TSS_Hoffman.extend.500	-0.000835206	0.000308983
LTR89	UTR_3_UCSC	-0.00019449	0.000463856
LTR89	UTR_3_UCSC.extend.500	-4.3536e-05	0.000452779
LTR89	UTR_5_UCSC	-0.000511817	0.000153657
LTR89	UTR_5_UCSC.extend.500	-0.000690606	0.000314992
LTR89	WeakEnhancer_Hoffman	0.000824539	0.000516144
LTR89	WeakEnhancer_Hoffman.extend.500	-1.50157e-06	0.000499396
HAL1-2a_MD	Coding_UCSC	-0.000997379	0.000262914
HAL1-2a_MD	Coding_UCSC.extend.500	-0.000456231	0.000838871
HAL1-2a_MD	Conserved_LindbladToh	-0.00138641	0.00024259
HAL1-2a_MD	Conserved_LindbladToh.extend.500	-0.00353427	0.000569568
HAL1-2a_MD	CTCF_Hoffman	-0.000330881	0.000301806
HAL1-2a_MD	CTCF_Hoffman.extend.500	0.000713659	0.000576703
HAL1-2a_MD	DGF_ENCODE	-6.83045e-06	0.000575689
HAL1-2a_MD	DGF_ENCODE.extend.500	-5.03482e-05	0.000690618
HAL1-2a_MD	DHS_peaks_Trynka	-0.00113729	0.000552019
HAL1-2a_MD	DHS_Trynka	-0.00146154	0.000627691
HAL1-2a_MD	DHS_Trynka.extend.500	-0.00173622	0.0006357
HAL1-2a_MD	Enhancer_Andersson	0.00153622	0.00136467
HAL1-2a_MD	Enhancer_Andersson.extend.500	0.00395516	0.0014872
HAL1-2a_MD	Enhancer_Hoffman	-0.00125498	0.000353654
HAL1-2a_MD	Enhancer_Hoffman.extend.500	-0.000833648	0.000647602
HAL1-2a_MD	FetalDHS_Trynka	0.000330023	0.000808601
HAL1-2a_MD	FetalDHS_Trynka.extend.500	-0.000451995	0.00064215
HAL1-2a_MD	H3K27ac_Hnisz	0.000910349	0.000811907
HAL1-2a_MD	H3K27ac_Hnisz.extend.500	0.00114712	0.000798349
HAL1-2a_MD	H3K27ac_PGC2	0.000760128	0.000795149
HAL1-2a_MD	H3K27ac_PGC2.extend.500	0.00102011	0.000776972
HAL1-2a_MD	H3K4me1_peaks_Trynka	-0.00132918	0.000399579
HAL1-2a_MD	H3K4me1_Trynka	-0.00197346	0.000635843
HAL1-2a_MD	H3K4me1_Trynka.extend.500	0.000386697	0.000673871
HAL1-2a_MD	H3K4me3_peaks_Trynka	0.00359174	0.000744993
HAL1-2a_MD	H3K4me3_Trynka	0.00556245	0.000976356
HAL1-2a_MD	H3K4me3_Trynka.extend.500	0.00797883	0.000958578
HAL1-2a_MD	H3K9ac_peaks_Trynka	5.48222e-05	0.000348231
HAL1-2a_MD	H3K9ac_Trynka	-0.00072267	0.000414212
HAL1-2a_MD	H3K9ac_Trynka.extend.500	0.00318158	0.000887791
HAL1-2a_MD	Intron_UCSC	0.00179871	0.000956534
HAL1-2a_MD	Intron_UCSC.extend.500	0.00167624	0.000947381
HAL1-2a_MD	PromoterFlanking_Hoffman	-0.000490974	0.000320302
HAL1-2a_MD	PromoterFlanking_Hoffman.extend.500	-0.000461009	0.000451627
HAL1-2a_MD	Promoter_UCSC	-0.00076971	0.000381558
HAL1-2a_MD	Promoter_UCSC.extend.500	-0.000871221	0.000432638
HAL1-2a_MD	Repressed_Hoffman	-0.00515927	0.000699367
HAL1-2a_MD	Repressed_Hoffman.extend.500	-0.00251672	0.000945688
HAL1-2a_MD	SuperEnhancer_Hnisz	0.00257264	0.000933434
HAL1-2a_MD	SuperEnhancer_Hnisz.extend.500	0.00251245	0.000936806
HAL1-2a_MD	TFBS_ENCODE	0.00403059	0.000858776
HAL1-2a_MD	TFBS_ENCODE.extend.500	0.00376006	0.000674047
HAL1-2a_MD	Transcribed_Hoffman	0.00437948	0.000624363
HAL1-2a_MD	Transcribed_Hoffman.extend.500	0.00290802	0.000467827
HAL1-2a_MD	TSS_Hoffman	0.000516982	0.0016393
HAL1-2a_MD	TSS_Hoffman.extend.500	0.00036099	0.00123179
HAL1-2a_MD	UTR_3_UCSC	-0.00117724	8.63971e-05
HAL1-2a_MD	UTR_3_UCSC.extend.500	-0.00102135	0.000310131
HAL1-2a_MD	UTR_5_UCSC	-0.000705094	0.000131303
HAL1-2a_MD	UTR_5_UCSC.extend.500	-0.000357363	0.000632053
HAL1-2a_MD	WeakEnhancer_Hoffman	-0.000483079	0.000474475
HAL1-2a_MD	WeakEnhancer_Hoffman.extend.500	-0.000508831	0.000655753
PRIMA41-int	Coding_UCSC	-0.00129576	0.00010781
PRIMA41-int	Coding_UCSC.extend.500	-0.00260684	0.000241898
PRIMA41-int	Conserved_LindbladToh	-0.00173738	0.000137946
PRIMA41-int	Conserved_LindbladToh.extend.500	-0.00719925	0.000575622
PRIMA41-int	CTCF_Hoffman	-0.00068241	0.000438918
PRIMA41-int	CTCF_Hoffman.extend.500	-0.000650572	0.00064265
PRIMA41-int	DGF_ENCODE	-0.000452557	0.000485924
PRIMA41-int	DGF_ENCODE.extend.500	0.000706291	0.000982974
PRIMA41-int	DHS_peaks_Trynka	-0.00156647	0.000399858
PRIMA41-int	DHS_Trynka	-0.00141223	0.000484184
PRIMA41-int	DHS_Trynka.extend.500	-0.00242268	0.000893868
PRIMA41-int	Enhancer_Andersson	-0.00067626	5.52467e-05
PRIMA41-int	Enhancer_Andersson.extend.500	-0.00134483	0.000139573
PRIMA41-int	Enhancer_Hoffman	-0.00117418	0.000386312
PRIMA41-int	Enhancer_Hoffman.extend.500	-0.00194683	0.000467166
PRIMA41-int	FetalDHS_Trynka	-0.00169062	0.000369705
PRIMA41-int	FetalDHS_Trynka.extend.500	-0.00329859	0.000622554
PRIMA41-int	H3K27ac_Hnisz	-0.00063935	0.00148002
PRIMA41-int	H3K27ac_Hnisz.extend.500	-0.000855048	0.00151939
PRIMA41-int	H3K27ac_PGC2	-0.00242126	0.000898825
PRIMA41-int	H3K27ac_PGC2.extend.500	-0.00247708	0.00110915
PRIMA41-int	H3K4me1_peaks_Trynka	-0.000970122	0.000561272
PRIMA41-int	H3K4me1_Trynka	-6.97238e-05	0.0010904
PRIMA41-int	H3K4me1_Trynka.extend.500	0.000177104	0.00126024
PRIMA41-int	H3K4me3_peaks_Trynka	-0.000268367	0.000556864
PRIMA41-int	H3K4me3_Trynka	0.000376808	0.000784063
PRIMA41-int	H3K4me3_Trynka.extend.500	0.000412522	0.000874411
PRIMA41-int	H3K9ac_peaks_Trynka	-0.00181744	0.000208138
PRIMA41-int	H3K9ac_Trynka	-0.00266604	0.000462698
PRIMA41-int	H3K9ac_Trynka.extend.500	-0.00304747	0.000697499
PRIMA41-int	Intron_UCSC	-0.00567461	0.000993273
PRIMA41-int	Intron_UCSC.extend.500	-0.00572559	0.00101396
PRIMA41-int	PromoterFlanking_Hoffman	-0.000409273	0.000539559
PRIMA41-int	PromoterFlanking_Hoffman.extend.500	-0.00108385	0.000607933
PRIMA41-int	Promoter_UCSC	-0.00161242	0.000208134
PRIMA41-int	Promoter_UCSC.extend.500	-0.00144358	0.000288581
PRIMA41-int	Repressed_Hoffman	0.00109081	0.000676195
PRIMA41-int	Repressed_Hoffman.extend.500	0.00269371	0.000865292
PRIMA41-int	SuperEnhancer_Hnisz	-0.00090434	0.0011118
PRIMA41-int	SuperEnhancer_Hnisz.extend.500	-0.000931256	0.00110397
PRIMA41-int	TFBS_ENCODE	-0.00193677	0.000435013
PRIMA41-int	TFBS_ENCODE.extend.500	-0.00210339	0.000801694
PRIMA41-int	Transcribed_Hoffman	-0.00127785	0.000747492
PRIMA41-int	Transcribed_Hoffman.extend.500	0.00118722	0.00081886
PRIMA41-int	TSS_Hoffman	-0.00125583	0.000157911
PRIMA41-int	TSS_Hoffman.extend.500	-0.00173547	0.000241592
PRIMA41-int	UTR_3_UCSC	-0.00111443	9.29145e-05
PRIMA41-int	UTR_3_UCSC.extend.500	-0.0016584	0.000161416
PRIMA41-int	UTR_5_UCSC	0.00191734	0.00152938
PRIMA41-int	UTR_5_UCSC.extend.500	0.000597481	0.000976265
PRIMA41-int	WeakEnhancer_Hoffman	-0.000678136	0.000354485
PRIMA41-int	WeakEnhancer_Hoffman.extend.500	-0.000687971	0.000849435
Charlie24	Coding_UCSC	-0.000920913	0.000153014
Charlie24	Coding_UCSC.extend.500	-0.00157233	0.000263338
Charlie24	Conserved_LindbladToh	0.000111413	0.000437579
Charlie24	Conserved_LindbladToh.extend.500	0.00216926	0.000665949
Charlie24	CTCF_Hoffman	-0.00137339	8.1308e-05
Charlie24	CTCF_Hoffman.extend.500	-0.00132683	0.000314778
Charlie24	DGF_ENCODE	0.00061234	0.000481775
Charlie24	DGF_ENCODE.extend.500	0.000279184	0.00055899
Charlie24	DHS_peaks_Trynka	0.00129445	0.000466881
Charlie24	DHS_Trynka	0.00191621	0.000487378
Charlie24	DHS_Trynka.extend.500	0.00225069	0.000530607
Charlie24	Enhancer_Andersson	-0.000452358	0.000165826
Charlie24	Enhancer_Andersson.extend.500	-0.000261645	0.000432388
Charlie24	Enhancer_Hoffman	-0.000137023	0.000595363
Charlie24	Enhancer_Hoffman.extend.500	-0.000216555	0.000694817
Charlie24	FetalDHS_Trynka	0.00140042	0.000529961
Charlie24	FetalDHS_Trynka.extend.500	0.00209614	0.000574837
Charlie24	H3K27ac_Hnisz	-0.00098709	0.000608408
Charlie24	H3K27ac_Hnisz.extend.500	-0.00088035	0.000621632
Charlie24	H3K27ac_PGC2	0.000480713	0.000574866
Charlie24	H3K27ac_PGC2.extend.500	0.000524695	0.000630971
Charlie24	H3K4me1_peaks_Trynka	0.000238123	0.000467231
Charlie24	H3K4me1_Trynka	0.000635137	0.000526359
Charlie24	H3K4me1_Trynka.extend.500	0.00164644	0.000478452
Charlie24	H3K4me3_peaks_Trynka	-0.000474056	0.00033901
Charlie24	H3K4me3_Trynka	-0.000968337	0.000399057
Charlie24	H3K4me3_Trynka.extend.500	-0.000493903	0.00053406
Charlie24	H3K9ac_peaks_Trynka	-0.000832465	0.000284535
Charlie24	H3K9ac_Trynka	-0.000900669	0.000527351
Charlie24	H3K9ac_Trynka.extend.500	-0.00111449	0.000536106
Charlie24	Intron_UCSC	-0.000878193	0.000647516
Charlie24	Intron_UCSC.extend.500	-0.00104942	0.000644055
Charlie24	PromoterFlanking_Hoffman	-0.000624257	0.000168295
Charlie24	PromoterFlanking_Hoffman.extend.500	-0.0010123	0.000353266
Charlie24	Promoter_UCSC	-0.00130185	0.000201488
Charlie24	Promoter_UCSC.extend.500	-0.00142239	0.000230563
Charlie24	Repressed_Hoffman	0.00160531	0.000538417
Charlie24	Repressed_Hoffman.extend.500	0.000757747	0.000584696
Charlie24	SuperEnhancer_Hnisz	-0.00142982	0.000502809
Charlie24	SuperEnhancer_Hnisz.extend.500	-0.0013827	0.000502349
Charlie24	TFBS_ENCODE	-0.000613908	0.000404428
Charlie24	TFBS_ENCODE.extend.500	-0.000338324	0.000527916
Charlie24	Transcribed_Hoffman	-0.000764388	0.000543268
Charlie24	Transcribed_Hoffman.extend.500	1.46528e-05	0.000561222
Charlie24	TSS_Hoffman	-0.000636235	0.000408175
Charlie24	TSS_Hoffman.extend.500	-0.000837835	0.000420982
Charlie24	UTR_3_UCSC	-0.000715036	0.000174322
Charlie24	UTR_3_UCSC.extend.500	-0.000511414	0.000362154
Charlie24	UTR_5_UCSC	-0.000571235	0.000143471
Charlie24	UTR_5_UCSC.extend.500	-0.00091736	0.000301289
Charlie24	WeakEnhancer_Hoffman	-0.000838045	0.000231269
Charlie24	WeakEnhancer_Hoffman.extend.500	-0.000993219	0.000434953
MLT1E	Coding_UCSC	-0.00123503	4.70468e-05
MLT1E	Coding_UCSC.extend.500	-0.00230813	0.000188674
MLT1E	Conserved_LindbladToh	-0.00159377	7.76469e-05
MLT1E	Conserved_LindbladToh.extend.500	-0.00392356	0.000418049
MLT1E	CTCF_Hoffman	-0.000428053	0.000403145
MLT1E	CTCF_Hoffman.extend.500	-0.000534389	0.000529685
MLT1E	DGF_ENCODE	0.00060512	0.000510733
MLT1E	DGF_ENCODE.extend.500	7.25525e-05	0.000557715
MLT1E	DHS_peaks_Trynka	0.000770516	0.00046226
MLT1E	DHS_Trynka	0.00150399	0.000555433
MLT1E	DHS_Trynka.extend.500	0.000994346	0.000568985
MLT1E	Enhancer_Andersson	-0.000488674	0.000157774
MLT1E	Enhancer_Andersson.extend.500	-0.000595149	0.000382669
MLT1E	Enhancer_Hoffman	-0.00148526	0.000226369
MLT1E	Enhancer_Hoffman.extend.500	-0.00205732	0.000354717
MLT1E	FetalDHS_Trynka	-0.000254633	0.000448519
MLT1E	FetalDHS_Trynka.extend.500	-0.00119471	0.000526827
MLT1E	H3K27ac_Hnisz	-0.00192278	0.000551608
MLT1E	H3K27ac_Hnisz.extend.500	-0.00196787	0.000565509
MLT1E	H3K27ac_PGC2	-0.00182774	0.000460703
MLT1E	H3K27ac_PGC2.extend.500	-0.00185699	0.000510723
MLT1E	H3K4me1_peaks_Trynka	-0.00125534	0.000432351
MLT1E	H3K4me1_Trynka	-0.00161473	0.000587896
MLT1E	H3K4me1_Trynka.extend.500	-0.00231225	0.000620705
MLT1E	H3K4me3_peaks_Trynka	-0.000277669	0.000421627
MLT1E	H3K4me3_Trynka	-0.000992452	0.000468432
MLT1E	H3K4me3_Trynka.extend.500	-0.00187199	0.000511205
MLT1E	H3K9ac_peaks_Trynka	-0.0012854	0.00021671
MLT1E	H3K9ac_Trynka	-0.00199002	0.000338596
MLT1E	H3K9ac_Trynka.extend.500	-0.00287853	0.000390546
MLT1E	Intron_UCSC	-0.00300701	0.00053801
MLT1E	Intron_UCSC.extend.500	-0.00320028	0.000539059
MLT1E	PromoterFlanking_Hoffman	-0.000787426	0.000113719
MLT1E	PromoterFlanking_Hoffman.extend.500	-0.00101174	0.000343072
MLT1E	Promoter_UCSC	-0.00133825	0.000215421
MLT1E	Promoter_UCSC.extend.500	-0.00147715	0.000211486
MLT1E	Repressed_Hoffman	0.00117688	0.000505765
MLT1E	Repressed_Hoffman.extend.500	0.00322808	0.000435421
MLT1E	SuperEnhancer_Hnisz	-0.00152895	0.000575924
MLT1E	SuperEnhancer_Hnisz.extend.500	-0.00157205	0.000571263
MLT1E	TFBS_ENCODE	-0.00207749	0.000321402
MLT1E	TFBS_ENCODE.extend.500	-0.00161273	0.000504926
MLT1E	Transcribed_Hoffman	-0.000686155	0.000425354
MLT1E	Transcribed_Hoffman.extend.500	0.000631885	0.000534409
MLT1E	TSS_Hoffman	-0.00125933	9.49093e-05
MLT1E	TSS_Hoffman.extend.500	-0.00180125	9.3988e-05
MLT1E	UTR_3_UCSC	-0.00077625	0.000286228
MLT1E	UTR_3_UCSC.extend.500	-0.00132357	0.000214308
MLT1E	UTR_5_UCSC	-0.000746018	2.84494e-05
MLT1E	UTR_5_UCSC.extend.500	-0.00158361	7.69328e-05
MLT1E	WeakEnhancer_Hoffman	-0.000710934	0.000368161
MLT1E	WeakEnhancer_Hoffman.extend.500	-0.00132358	0.00041408
L1PB2	Coding_UCSC	-0.00330134	0.000142337
L1PB2	Coding_UCSC.extend.500	-0.00652762	0.000260999
L1PB2	Conserved_LindbladToh	-0.00462426	0.000138905
L1PB2	Conserved_LindbladToh.extend.500	-0.0164063	0.000607853
L1PB2	CTCF_Hoffman	-0.00274195	0.000304661
L1PB2	CTCF_Hoffman.extend.500	-0.00474315	0.000399545
L1PB2	DGF_ENCODE	-0.00742154	0.000294527
L1PB2	DGF_ENCODE.extend.500	-0.0149187	0.000692182
L1PB2	DHS_peaks_Trynka	-0.00806537	0.000248829
L1PB2	DHS_Trynka	-0.0101062	0.000327154
L1PB2	DHS_Trynka.extend.500	-0.0167706	0.000672353
L1PB2	Enhancer_Andersson	-0.00163237	0.000129804
L1PB2	Enhancer_Andersson.extend.500	-0.00276969	0.000291071
L1PB2	Enhancer_Hoffman	-0.00489277	0.000278168
L1PB2	Enhancer_Hoffman.extend.500	-0.00695822	0.000356066
L1PB2	FetalDHS_Trynka	-0.00761873	0.000234118
L1PB2	FetalDHS_Trynka.extend.500	-0.0130474	0.000511376
L1PB2	H3K27ac_Hnisz	-0.0142796	0.00070239
L1PB2	H3K27ac_Hnisz.extend.500	-0.0144253	0.000719204
L1PB2	H3K27ac_PGC2	-0.0124638	0.000531443
L1PB2	H3K27ac_PGC2.extend.500	-0.0136469	0.000631419
L1PB2	H3K4me1_peaks_Trynka	-0.00994247	0.000366119
L1PB2	H3K4me1_Trynka	-0.0164607	0.000652073
L1PB2	H3K4me1_Trynka.extend.500	-0.0188238	0.000855585
L1PB2	H3K4me3_peaks_Trynka	-0.00381318	0.000312225
L1PB2	H3K4me3_Trynka	-0.00546077	0.000618959
L1PB2	H3K4me3_Trynka.extend.500	-0.00660087	0.000773577
L1PB2	H3K9ac_peaks_Trynka	-0.00522357	0.000180381
L1PB2	H3K9ac_Trynka	-0.00932419	0.000323746
L1PB2	H3K9ac_Trynka.extend.500	-0.012348	0.000465556
L1PB2	Intron_UCSC	-0.00661481	0.00108468
L1PB2	Intron_UCSC.extend.500	-0.00714719	0.00108627
L1PB2	PromoterFlanking_Hoffman	-0.00166808	0.000459213
L1PB2	PromoterFlanking_Hoffman.extend.500	-0.00376947	0.00041454
L1PB2	Promoter_UCSC	-0.0043407	0.000248131
L1PB2	Promoter_UCSC.extend.500	-0.00477615	0.000257198
L1PB2	Repressed_Hoffman	0.0113077	0.000784871
L1PB2	Repressed_Hoffman.extend.500	0.0119557	0.000777462
L1PB2	SuperEnhancer_Hnisz	-0.00912848	0.000561108
L1PB2	SuperEnhancer_Hnisz.extend.500	-0.00923057	0.000559836
L1PB2	TFBS_ENCODE	-0.00736817	0.000398522
L1PB2	TFBS_ENCODE.extend.500	-0.0113831	0.000605097
L1PB2	Transcribed_Hoffman	-0.00567575	0.000757216
L1PB2	Transcribed_Hoffman.extend.500	-0.00126136	0.000863415
L1PB2	TSS_Hoffman	-0.00351102	0.000164523
L1PB2	TSS_Hoffman.extend.500	-0.00458553	0.000272084
L1PB2	UTR_3_UCSC	-0.00279543	0.00014519
L1PB2	UTR_3_UCSC.extend.500	-0.00407809	0.000199463
L1PB2	UTR_5_UCSC	-0.00203492	8.1069e-05
L1PB2	UTR_5_UCSC.extend.500	-0.00426076	0.000203202
L1PB2	WeakEnhancer_Hoffman	-0.00352342	0.000160101
L1PB2	WeakEnhancer_Hoffman.extend.500	-0.00684549	0.000317771
LTR46	Coding_UCSC	-0.000668043	4.73426e-05
LTR46	Coding_UCSC.extend.500	-0.00117583	0.00019558
LTR46	Conserved_LindbladToh	-0.000895725	5.24696e-05
LTR46	Conserved_LindbladToh.extend.500	-0.00214262	0.000454689
LTR46	CTCF_Hoffman	-0.000316937	0.000302423
LTR46	CTCF_Hoffman.extend.500	0.000343819	0.000554257
LTR46	DGF_ENCODE	0.00428901	0.000598833
LTR46	DGF_ENCODE.extend.500	0.00262652	0.000399631
LTR46	DHS_peaks_Trynka	0.00299888	0.000656159
LTR46	DHS_Trynka	0.00328471	0.000641414
LTR46	DHS_Trynka.extend.500	0.00207637	0.000480237
LTR46	Enhancer_Andersson	0.00224499	0.00130441
LTR46	Enhancer_Andersson.extend.500	0.00150345	0.000840887
LTR46	Enhancer_Hoffman	0.00276312	0.00087526
LTR46	Enhancer_Hoffman.extend.500	0.00279397	0.000867365
LTR46	FetalDHS_Trynka	0.00264258	0.000747878
LTR46	FetalDHS_Trynka.extend.500	0.00161693	0.000628307
LTR46	H3K27ac_Hnisz	0.0012033	0.000565836
LTR46	H3K27ac_Hnisz.extend.500	0.00112894	0.000542926
LTR46	H3K27ac_PGC2	0.00152525	0.000552307
LTR46	H3K27ac_PGC2.extend.500	0.00138483	0.000510738
LTR46	H3K4me1_peaks_Trynka	0.00276093	0.000575887
LTR46	H3K4me1_Trynka	0.00223961	0.000504227
LTR46	H3K4me1_Trynka.extend.500	0.00174739	0.000413611
LTR46	H3K4me3_peaks_Trynka	0.00076693	0.000487164
LTR46	H3K4me3_Trynka	0.00264604	0.000663916
LTR46	H3K4me3_Trynka.extend.500	0.00201316	0.00059436
LTR46	H3K9ac_peaks_Trynka	0.000691289	0.000530373
LTR46	H3K9ac_Trynka	0.000956765	0.000561029
LTR46	H3K9ac_Trynka.extend.500	0.000857705	0.000576437
LTR46	Intron_UCSC	-0.00112238	0.000511583
LTR46	Intron_UCSC.extend.500	-0.000956147	0.000523729
LTR46	PromoterFlanking_Hoffman	0.00158692	0.00115518
LTR46	PromoterFlanking_Hoffman.extend.500	0.00176695	0.000810729
LTR46	Promoter_UCSC	0.00254292	0.000905056
LTR46	Promoter_UCSC.extend.500	0.00248454	0.000842257
LTR46	Repressed_Hoffman	-0.00198446	0.000410482
LTR46	Repressed_Hoffman.extend.500	-0.00111756	0.000590272
LTR46	SuperEnhancer_Hnisz	-0.001038	0.00047285
LTR46	SuperEnhancer_Hnisz.extend.500	-0.00107456	0.000469822
LTR46	TFBS_ENCODE	0.00291244	0.000677948
LTR46	TFBS_ENCODE.extend.500	0.00227385	0.000571957
LTR46	Transcribed_Hoffman	0.000101536	0.000433902
LTR46	Transcribed_Hoffman.extend.500	-0.000706096	0.000649246
LTR46	TSS_Hoffman	0.000688552	0.000579754
LTR46	TSS_Hoffman.extend.500	0.00147367	0.000653391
LTR46	UTR_3_UCSC	0.000306465	0.000722645
LTR46	UTR_3_UCSC.extend.500	0.000391891	0.000588132
LTR46	UTR_5_UCSC	0.000843304	0.00064499
LTR46	UTR_5_UCSC.extend.500	0.000265602	0.00044934
LTR46	WeakEnhancer_Hoffman	0.00320017	0.00107598
LTR46	WeakEnhancer_Hoffman.extend.500	0.00278788	0.000853929
LTR12C	Coding_UCSC	-0.00550816	0.000462952
LTR12C	Coding_UCSC.extend.500	-0.0124942	0.000561362
LTR12C	Conserved_LindbladToh	-0.00885483	0.000261062
LTR12C	Conserved_LindbladToh.extend.500	-0.0318602	0.00101295
LTR12C	CTCF_Hoffman	-0.00017104	0.000759996
LTR12C	CTCF_Hoffman.extend.500	0.0040319	0.00130069
LTR12C	DGF_ENCODE	0.00686851	0.00163037
LTR12C	DGF_ENCODE.extend.500	0.01354	0.00188245
LTR12C	DHS_peaks_Trynka	-0.0130072	0.000648878
LTR12C	DHS_Trynka	-0.0166456	0.000710461
LTR12C	DHS_Trynka.extend.500	-0.0267916	0.00122472
LTR12C	Enhancer_Andersson	6.07613e-05	0.000630962
LTR12C	Enhancer_Andersson.extend.500	0.00311626	0.00185529
LTR12C	Enhancer_Hoffman	-0.00480858	0.00102408
LTR12C	Enhancer_Hoffman.extend.500	-0.00302023	0.001857
LTR12C	FetalDHS_Trynka	-0.0119983	0.000515623
LTR12C	FetalDHS_Trynka.extend.500	-0.0202609	0.000792132
LTR12C	H3K27ac_Hnisz	-0.00778326	0.00197232
LTR12C	H3K27ac_Hnisz.extend.500	-0.00710917	0.00190541
LTR12C	H3K27ac_PGC2	-0.0107256	0.00146526
LTR12C	H3K27ac_PGC2.extend.500	-0.00789496	0.00153471
LTR12C	H3K4me1_peaks_Trynka	-0.0133375	0.000642785
LTR12C	H3K4me1_Trynka	-0.0221243	0.0010785
LTR12C	H3K4me1_Trynka.extend.500	-0.0175188	0.00148607
LTR12C	H3K4me3_peaks_Trynka	0.00319344	0.00125018
LTR12C	H3K4me3_Trynka	0.00264815	0.00173071
LTR12C	H3K4me3_Trynka.extend.500	0.00885429	0.00197226
LTR12C	H3K9ac_peaks_Trynka	-0.00532559	0.000429661
LTR12C	H3K9ac_Trynka	-0.00848205	0.000802168
LTR12C	H3K9ac_Trynka.extend.500	-0.00760463	0.00123741
LTR12C	Intron_UCSC	-0.0207371	0.00127036
LTR12C	Intron_UCSC.extend.500	-0.0214377	0.00128572
LTR12C	PromoterFlanking_Hoffman	0.000405192	0.000765012
LTR12C	PromoterFlanking_Hoffman.extend.500	0.00359907	0.00127411
LTR12C	Promoter_UCSC	-0.0032028	0.000970214
LTR12C	Promoter_UCSC.extend.500	-0.00323442	0.00100861
LTR12C	Repressed_Hoffman	-0.0130408	0.00162968
LTR12C	Repressed_Hoffman.extend.500	0.00017355	0.00212748
LTR12C	SuperEnhancer_Hnisz	-0.00802341	0.0014652
LTR12C	SuperEnhancer_Hnisz.extend.500	-0.00808314	0.00148115
LTR12C	TFBS_ENCODE	0.00939466	0.00207161
LTR12C	TFBS_ENCODE.extend.500	0.0227758	0.00222322
LTR12C	Transcribed_Hoffman	0.0109203	0.00121802
LTR12C	Transcribed_Hoffman.extend.500	0.0162272	0.000951322
LTR12C	TSS_Hoffman	-7.24086e-05	0.00102166
LTR12C	TSS_Hoffman.extend.500	0.00167348	0.00152117
LTR12C	UTR_3_UCSC	-0.00367829	0.000623525
LTR12C	UTR_3_UCSC.extend.500	-0.00585928	0.000664008
LTR12C	UTR_5_UCSC	-0.00166232	0.000637999
LTR12C	UTR_5_UCSC.extend.500	-0.00587119	0.000606048
LTR12C	WeakEnhancer_Hoffman	-0.00501283	0.000491181
LTR12C	WeakEnhancer_Hoffman.extend.500	-0.00674041	0.000875702
L1PA16	Coding_UCSC	-0.00751805	0.000246558
L1PA16	Coding_UCSC.extend.500	-0.0152454	0.000337969
L1PA16	Conserved_LindbladToh	-0.010449	0.000232903
L1PA16	Conserved_LindbladToh.extend.500	-0.0368086	0.000901166
L1PA16	CTCF_Hoffman	-0.00338817	0.000493783
L1PA16	CTCF_Hoffman.extend.500	-0.00606265	0.000587541
L1PA16	DGF_ENCODE	-0.0125805	0.000419119
L1PA16	DGF_ENCODE.extend.500	-0.0234379	0.000913711
L1PA16	DHS_peaks_Trynka	-0.0150117	0.000334111
L1PA16	DHS_Trynka	-0.0186127	0.000411056
L1PA16	DHS_Trynka.extend.500	-0.0297586	0.000832582
L1PA16	Enhancer_Andersson	-0.00359609	0.000147768
L1PA16	Enhancer_Andersson.extend.500	-0.0061065	0.000377767
L1PA16	Enhancer_Hoffman	-0.0109995	0.000330217
L1PA16	Enhancer_Hoffman.extend.500	-0.015124	0.000447694
L1PA16	FetalDHS_Trynka	-0.0160578	0.000290803
L1PA16	FetalDHS_Trynka.extend.500	-0.0273812	0.000606547
L1PA16	H3K27ac_Hnisz	-0.0285255	0.00102232
L1PA16	H3K27ac_Hnisz.extend.500	-0.0294049	0.00106397
L1PA16	H3K27ac_PGC2	-0.0241674	0.000742986
L1PA16	H3K27ac_PGC2.extend.500	-0.0263645	0.000863541
L1PA16	H3K4me1_peaks_Trynka	-0.02065	0.000436359
L1PA16	H3K4me1_Trynka	-0.0333234	0.000833681
L1PA16	H3K4me1_Trynka.extend.500	-0.038576	0.00111271
L1PA16	H3K4me3_peaks_Trynka	-0.00856461	0.000311124
L1PA16	H3K4me3_Trynka	-0.0144145	0.00058767
L1PA16	H3K4me3_Trynka.extend.500	-0.0181399	0.000737849
L1PA16	H3K9ac_peaks_Trynka	-0.0110583	0.000258418
L1PA16	H3K9ac_Trynka	-0.0202522	0.00045553
L1PA16	H3K9ac_Trynka.extend.500	-0.0273253	0.00063763
L1PA16	Intron_UCSC	-0.015506	0.00133489
L1PA16	Intron_UCSC.extend.500	-0.0167172	0.00133544
L1PA16	PromoterFlanking_Hoffman	-0.00426701	0.000308235
L1PA16	PromoterFlanking_Hoffman.extend.500	-0.00846036	0.000418471
L1PA16	Promoter_UCSC	-0.00895767	0.000376939
L1PA16	Promoter_UCSC.extend.500	-0.00954981	0.00043243
L1PA16	Repressed_Hoffman	0.020122	0.000982218
L1PA16	Repressed_Hoffman.extend.500	0.0272007	0.000904383
L1PA16	SuperEnhancer_Hnisz	-0.0188424	0.000714565
L1PA16	SuperEnhancer_Hnisz.extend.500	-0.0190364	0.000720094
L1PA16	TFBS_ENCODE	-0.0138684	0.000482791
L1PA16	TFBS_ENCODE.extend.500	-0.0204336	0.000732636
L1PA16	Transcribed_Hoffman	-0.0105358	0.000696185
L1PA16	Transcribed_Hoffman.extend.500	0.00339105	0.000817751
L1PA16	TSS_Hoffman	-0.00794233	0.000218171
L1PA16	TSS_Hoffman.extend.500	-0.01067	0.000307265
L1PA16	UTR_3_UCSC	-0.00611121	0.000284465
L1PA16	UTR_3_UCSC.extend.500	-0.00925481	0.000320144
L1PA16	UTR_5_UCSC	-0.00423534	0.00019748
L1PA16	UTR_5_UCSC.extend.500	-0.00941241	0.000253973
L1PA16	WeakEnhancer_Hoffman	-0.00775231	0.000188783
L1PA16	WeakEnhancer_Hoffman.extend.500	-0.0145752	0.000433876
AluSc	Coding_UCSC	-0.00594925	0.000400015
AluSc	Coding_UCSC.extend.500	-0.00532926	0.000545981
AluSc	Conserved_LindbladToh	-0.0118451	0.000214762
AluSc	Conserved_LindbladToh.extend.500	-0.0140019	0.000665452
AluSc	CTCF_Hoffman	-0.00369593	0.000411166
AluSc	CTCF_Hoffman.extend.500	-0.00286179	0.000510158
AluSc	DGF_ENCODE	-0.0222713	0.000485608
AluSc	DGF_ENCODE.extend.500	-0.0110619	0.000617167
AluSc	DHS_peaks_Trynka	-0.0233582	0.000367128
AluSc	DHS_Trynka	-0.0284601	0.000438268
AluSc	DHS_Trynka.extend.500	-0.0117173	0.000628251
AluSc	Enhancer_Andersson	-0.00326185	0.000298063
AluSc	Enhancer_Andersson.extend.500	-0.00283098	0.000458076
AluSc	Enhancer_Hoffman	-0.0066209	0.000400892
AluSc	Enhancer_Hoffman.extend.500	-0.00256139	0.000527642
AluSc	FetalDHS_Trynka	-0.0203103	0.000340414
AluSc	FetalDHS_Trynka.extend.500	-0.012066	0.000580465
AluSc	H3K27ac_Hnisz	0.00132087	0.000691087
AluSc	H3K27ac_Hnisz.extend.500	0.00349387	0.000680775
AluSc	H3K27ac_PGC2	-0.00470342	0.000655465
AluSc	H3K27ac_PGC2.extend.500	-0.000699608	0.000669234
AluSc	H3K4me1_peaks_Trynka	-0.0167694	0.000618142
AluSc	H3K4me1_Trynka	-0.0144133	0.000699099
AluSc	H3K4me1_Trynka.extend.500	-0.00199228	0.000656266
AluSc	H3K4me3_peaks_Trynka	-0.0115198	0.000346909
AluSc	H3K4me3_Trynka	-0.0151528	0.000538365
AluSc	H3K4me3_Trynka.extend.500	-0.00776803	0.000749883
AluSc	H3K9ac_peaks_Trynka	-0.00839297	0.000333543
AluSc	H3K9ac_Trynka	-0.0113681	0.000498793
AluSc	H3K9ac_Trynka.extend.500	-0.00321739	0.000630461
AluSc	Intron_UCSC	0.0058917	0.000691212
AluSc	Intron_UCSC.extend.500	0.00458528	0.000697975
AluSc	PromoterFlanking_Hoffman	-0.000576497	0.000369235
AluSc	PromoterFlanking_Hoffman.extend.500	0.00118433	0.000537722
AluSc	Promoter_UCSC	-2.54661e-05	0.000627147
AluSc	Promoter_UCSC.extend.500	0.00128411	0.00066203
AluSc	Repressed_Hoffman	-0.0114582	0.00063023
AluSc	Repressed_Hoffman.extend.500	-0.00622204	0.000799989
AluSc	SuperEnhancer_Hnisz	0.00228301	0.000685297
AluSc	SuperEnhancer_Hnisz.extend.500	0.0026557	0.000685799
AluSc	TFBS_ENCODE	-0.0179923	0.000467225
AluSc	TFBS_ENCODE.extend.500	-0.00866171	0.000628003
AluSc	Transcribed_Hoffman	0.0198424	0.000601707
AluSc	Transcribed_Hoffman.extend.500	0.0147436	0.000571137
AluSc	TSS_Hoffman	-0.00527532	0.000349614
AluSc	TSS_Hoffman.extend.500	-0.00344055	0.000537063
AluSc	UTR_3_UCSC	-0.00278323	0.00046979
AluSc	UTR_3_UCSC.extend.500	-0.00322776	0.000483494
AluSc	UTR_5_UCSC	-0.00296038	0.000394909
AluSc	UTR_5_UCSC.extend.500	-0.00431986	0.000476349
AluSc	WeakEnhancer_Hoffman	-0.00777264	0.000322787
AluSc	WeakEnhancer_Hoffman.extend.500	-0.00445292	0.000570195
X7B_LINE	Coding_UCSC	-0.000557938	0.00015182
X7B_LINE	Coding_UCSC.extend.500	-0.00024357	0.000383669
X7B_LINE	Conserved_LindbladToh	0.000478773	0.000445695
X7B_LINE	Conserved_LindbladToh.extend.500	0.00251665	0.000424397
X7B_LINE	CTCF_Hoffman	-0.000741287	0.000124107
X7B_LINE	CTCF_Hoffman.extend.500	-0.000598467	0.000388713
X7B_LINE	DGF_ENCODE	-0.000406383	0.000324296
X7B_LINE	DGF_ENCODE.extend.500	0.000719356	0.00037839
X7B_LINE	DHS_peaks_Trynka	0.000644242	0.000411784
X7B_LINE	DHS_Trynka	0.000792456	0.000421019
X7B_LINE	DHS_Trynka.extend.500	0.00064841	0.000399161
X7B_LINE	Enhancer_Andersson	-0.000366704	1.70692e-05
X7B_LINE	Enhancer_Andersson.extend.500	0.000293697	0.000447381
X7B_LINE	Enhancer_Hoffman	-0.000177283	0.000383225
X7B_LINE	Enhancer_Hoffman.extend.500	0.000467828	0.000413721
X7B_LINE	FetalDHS_Trynka	0.000724853	0.000422046
X7B_LINE	FetalDHS_Trynka.extend.500	0.000760563	0.000419032
X7B_LINE	H3K27ac_Hnisz	0.00112924	0.000417914
X7B_LINE	H3K27ac_Hnisz.extend.500	0.00120938	0.000403132
X7B_LINE	H3K27ac_PGC2	0.00112682	0.000451988
X7B_LINE	H3K27ac_PGC2.extend.500	0.000784397	0.000436816
X7B_LINE	H3K4me1_peaks_Trynka	-6.77134e-05	0.000328553
X7B_LINE	H3K4me1_Trynka	0.00123069	0.000398008
X7B_LINE	H3K4me1_Trynka.extend.500	0.00133739	0.000375495
X7B_LINE	H3K4me3_peaks_Trynka	-0.000902195	0.000151978
X7B_LINE	H3K4me3_Trynka	-7.52832e-05	0.000368815
X7B_LINE	H3K4me3_Trynka.extend.500	-0.000100378	0.000377152
X7B_LINE	H3K9ac_peaks_Trynka	-0.000379135	0.000254447
X7B_LINE	H3K9ac_Trynka	0.000163681	0.000396558
X7B_LINE	H3K9ac_Trynka.extend.500	0.000308594	0.000369792
X7B_LINE	Intron_UCSC	0.0011883	0.000384194
X7B_LINE	Intron_UCSC.extend.500	0.00106564	0.000381992
X7B_LINE	PromoterFlanking_Hoffman	0.00027679	0.000480646
X7B_LINE	PromoterFlanking_Hoffman.extend.500	7.41812e-05	0.000385883
X7B_LINE	Promoter_UCSC	-6.30193e-05	0.000334409
X7B_LINE	Promoter_UCSC.extend.500	9.82456e-06	0.000392636
X7B_LINE	Repressed_Hoffman	0.00026567	0.000380987
X7B_LINE	Repressed_Hoffman.extend.500	0.000237189	0.000390875
X7B_LINE	SuperEnhancer_Hnisz	0.000761703	0.000464876
X7B_LINE	SuperEnhancer_Hnisz.extend.500	0.000757687	0.000470662
X7B_LINE	TFBS_ENCODE	-0.00011698	0.00033285
X7B_LINE	TFBS_ENCODE.extend.500	0.000285359	0.000405106
X7B_LINE	Transcribed_Hoffman	0.00020135	0.00039448
X7B_LINE	Transcribed_Hoffman.extend.500	0.000522233	0.000328139
X7B_LINE	TSS_Hoffman	-0.000491564	0.000185381
X7B_LINE	TSS_Hoffman.extend.500	-0.000271135	0.000304088
X7B_LINE	UTR_3_UCSC	-0.000269243	0.00023991
X7B_LINE	UTR_3_UCSC.extend.500	-0.000489975	0.000226569
X7B_LINE	UTR_5_UCSC	-0.000424423	1.99538e-05
X7B_LINE	UTR_5_UCSC.extend.500	-0.000496875	0.000268724
X7B_LINE	WeakEnhancer_Hoffman	-0.000182506	0.000282164
X7B_LINE	WeakEnhancer_Hoffman.extend.500	6.22819e-05	0.000377436
L1MD2	Coding_UCSC	-0.00451905	0.00017982
L1MD2	Coding_UCSC.extend.500	-0.00882156	0.000347703
L1MD2	Conserved_LindbladToh	-0.00636489	0.00015696
L1MD2	Conserved_LindbladToh.extend.500	-0.0193811	0.000611802
L1MD2	CTCF_Hoffman	-0.00216018	0.000414769
L1MD2	CTCF_Hoffman.extend.500	-0.0038322	0.000536557
L1MD2	DGF_ENCODE	-0.00409265	0.000409346
L1MD2	DGF_ENCODE.extend.500	-0.00969648	0.000746826
L1MD2	DHS_peaks_Trynka	-0.00414254	0.000437503
L1MD2	DHS_Trynka	-0.00512266	0.00049296
L1MD2	DHS_Trynka.extend.500	-0.00889337	0.000698552
L1MD2	Enhancer_Andersson	-0.0013667	0.000313336
L1MD2	Enhancer_Andersson.extend.500	-0.00225251	0.000507257
L1MD2	Enhancer_Hoffman	-0.0052042	0.000380075
L1MD2	Enhancer_Hoffman.extend.500	-0.00676095	0.000441515
L1MD2	FetalDHS_Trynka	-0.00503157	0.000456381
L1MD2	FetalDHS_Trynka.extend.500	-0.00913208	0.000578339
L1MD2	H3K27ac_Hnisz	-0.0101762	0.000892926
L1MD2	H3K27ac_Hnisz.extend.500	-0.0105044	0.000914633
L1MD2	H3K27ac_PGC2	-0.00966653	0.000696657
L1MD2	H3K27ac_PGC2.extend.500	-0.00997054	0.000781187
L1MD2	H3K4me1_peaks_Trynka	-0.00822825	0.000463437
L1MD2	H3K4me1_Trynka	-0.0116479	0.000765807
L1MD2	H3K4me1_Trynka.extend.500	-0.0128873	0.000861928
L1MD2	H3K4me3_peaks_Trynka	-0.00446422	0.000392883
L1MD2	H3K4me3_Trynka	-0.00794662	0.000508075
L1MD2	H3K4me3_Trynka.extend.500	-0.00943217	0.000662611
L1MD2	H3K9ac_peaks_Trynka	-0.00512368	0.000292624
L1MD2	H3K9ac_Trynka	-0.00882148	0.000490781
L1MD2	H3K9ac_Trynka.extend.500	-0.0108115	0.000611015
L1MD2	Intron_UCSC	-0.00437056	0.00100207
L1MD2	Intron_UCSC.extend.500	-0.00515387	0.00100515
L1MD2	PromoterFlanking_Hoffman	-0.00177036	0.000317136
L1MD2	PromoterFlanking_Hoffman.extend.500	-0.00401686	0.000366362
L1MD2	Promoter_UCSC	-0.00479162	0.000383938
L1MD2	Promoter_UCSC.extend.500	-0.0051432	0.000443408
L1MD2	Repressed_Hoffman	0.0097325	0.000727932
L1MD2	Repressed_Hoffman.extend.500	0.0101899	0.000807689
L1MD2	SuperEnhancer_Hnisz	-0.00679124	0.000768836
L1MD2	SuperEnhancer_Hnisz.extend.500	-0.00684737	0.000768405
L1MD2	TFBS_ENCODE	-0.00450853	0.00051311
L1MD2	TFBS_ENCODE.extend.500	-0.00673429	0.000696529
L1MD2	Transcribed_Hoffman	-0.0033079	0.00065221
L1MD2	Transcribed_Hoffman.extend.500	-9.97233e-05	0.00081473
L1MD2	TSS_Hoffman	-0.00463796	0.000267833
L1MD2	TSS_Hoffman.extend.500	-0.00564544	0.000330843
L1MD2	UTR_3_UCSC	-0.00308517	0.000247813
L1MD2	UTR_3_UCSC.extend.500	-0.00454314	0.000359738
L1MD2	UTR_5_UCSC	-0.00257851	0.000163011
L1MD2	UTR_5_UCSC.extend.500	-0.00488158	0.00032595
L1MD2	WeakEnhancer_Hoffman	-0.00331402	0.000309948
L1MD2	WeakEnhancer_Hoffman.extend.500	-0.00599106	0.000435547
HERVL66-int	Coding_UCSC	-0.000774565	0.000211587
HERVL66-int	Coding_UCSC.extend.500	-0.00156303	0.000470733
HERVL66-int	Conserved_LindbladToh	-0.00103855	0.000281131
HERVL66-int	Conserved_LindbladToh.extend.500	-0.0042461	0.00118941
HERVL66-int	CTCF_Hoffman	-0.000192141	0.000680477
HERVL66-int	CTCF_Hoffman.extend.500	0.000188856	0.00130709
HERVL66-int	DGF_ENCODE	-0.000846036	0.000774737
HERVL66-int	DGF_ENCODE.extend.500	-0.00259901	0.00176049
HERVL66-int	DHS_peaks_Trynka	-0.000791282	0.000402771
HERVL66-int	DHS_Trynka	-0.00135316	0.000490654
HERVL66-int	DHS_Trynka.extend.500	-0.0020641	0.00159439
HERVL66-int	Enhancer_Andersson	-0.000155695	0.000317438
HERVL66-int	Enhancer_Andersson.extend.500	-0.000726509	0.000296923
HERVL66-int	Enhancer_Hoffman	-0.000632444	0.000361066
HERVL66-int	Enhancer_Hoffman.extend.500	-0.000316999	0.000373479
HERVL66-int	FetalDHS_Trynka	-0.00126398	0.000268234
HERVL66-int	FetalDHS_Trynka.extend.500	-0.00203556	0.00098491
HERVL66-int	H3K27ac_Hnisz	-0.00152924	0.00118035
HERVL66-int	H3K27ac_Hnisz.extend.500	-0.00176172	0.00126221
HERVL66-int	H3K27ac_PGC2	-0.00145132	0.000654224
HERVL66-int	H3K27ac_PGC2.extend.500	-0.0013828	0.0011223
HERVL66-int	H3K4me1_peaks_Trynka	-0.000945511	0.000469424
HERVL66-int	H3K4me1_Trynka	-0.00121463	0.000916219
HERVL66-int	H3K4me1_Trynka.extend.500	-0.00117747	0.00170314
HERVL66-int	H3K4me3_peaks_Trynka	0.000574204	0.000669986
HERVL66-int	H3K4me3_Trynka	0.00118351	0.00112981
HERVL66-int	H3K4me3_Trynka.extend.500	0.000666621	0.00103377
HERVL66-int	H3K9ac_peaks_Trynka	-0.000899966	0.000205484
HERVL66-int	H3K9ac_Trynka	-0.0018403	0.000470244
HERVL66-int	H3K9ac_Trynka.extend.500	-0.00253511	0.000520364
HERVL66-int	Intron_UCSC	-0.0034702	0.00190466
HERVL66-int	Intron_UCSC.extend.500	-0.00358446	0.00192895
HERVL66-int	PromoterFlanking_Hoffman	-0.000385353	0.000280572
HERVL66-int	PromoterFlanking_Hoffman.extend.500	-0.00086297	0.000404543
HERVL66-int	Promoter_UCSC	-0.000251692	0.000816978
HERVL66-int	Promoter_UCSC.extend.500	0.000215993	0.00112653
HERVL66-int	Repressed_Hoffman	0.000757433	0.000678284
HERVL66-int	Repressed_Hoffman.extend.500	0.00232021	0.00115665
HERVL66-int	SuperEnhancer_Hnisz	-0.00269639	0.000758972
HERVL66-int	SuperEnhancer_Hnisz.extend.500	-0.00272777	0.000767244
HERVL66-int	TFBS_ENCODE	-0.000964011	0.00113038
HERVL66-int	TFBS_ENCODE.extend.500	-0.00100328	0.00220246
HERVL66-int	Transcribed_Hoffman	-0.000886914	0.000554472
HERVL66-int	Transcribed_Hoffman.extend.500	0.00153643	0.00119994
HERVL66-int	TSS_Hoffman	-0.000594276	0.000352856
HERVL66-int	TSS_Hoffman.extend.500	-0.000808475	0.000514376
HERVL66-int	UTR_3_UCSC	0.000245667	0.00102889
HERVL66-int	UTR_3_UCSC.extend.500	-0.000426018	0.000758528
HERVL66-int	UTR_5_UCSC	0.000177349	0.000727473
HERVL66-int	UTR_5_UCSC.extend.500	-0.000434173	0.000625596
HERVL66-int	WeakEnhancer_Hoffman	0.000132703	0.000403253
HERVL66-int	WeakEnhancer_Hoffman.extend.500	-0.000222072	0.000360088
LTR41	Coding_UCSC	-0.00143947	0.000109706
LTR41	Coding_UCSC.extend.500	-0.00288842	0.000197898
LTR41	Conserved_LindbladToh	-0.00194541	0.000118065
LTR41	Conserved_LindbladToh.extend.500	-0.00485692	0.000423496
LTR41	CTCF_Hoffman	0.0137504	0.00131939
LTR41	CTCF_Hoffman.extend.500	0.0108352	0.00107946
LTR41	DGF_ENCODE	0.00497705	0.000551514
LTR41	DGF_ENCODE.extend.500	0.0047882	0.000481836
LTR41	DHS_peaks_Trynka	0.00437676	0.00063112
LTR41	DHS_Trynka	0.004733	0.000615776
LTR41	DHS_Trynka.extend.500	0.0039126	0.000551453
LTR41	Enhancer_Andersson	-0.000612419	0.000169355
LTR41	Enhancer_Andersson.extend.500	-0.000918904	0.000314742
LTR41	Enhancer_Hoffman	0.000210913	0.000506957
LTR41	Enhancer_Hoffman.extend.500	0.000383958	0.000634264
LTR41	FetalDHS_Trynka	0.00326987	0.000679871
LTR41	FetalDHS_Trynka.extend.500	0.00216332	0.000675657
LTR41	H3K27ac_Hnisz	-0.000632718	0.000610745
LTR41	H3K27ac_Hnisz.extend.500	-0.00103446	0.000614371
LTR41	H3K27ac_PGC2	-0.000879645	0.000569058
LTR41	H3K27ac_PGC2.extend.500	-0.00141026	0.000583271
LTR41	H3K4me1_peaks_Trynka	0.00211801	0.000495382
LTR41	H3K4me1_Trynka	0.00135937	0.000591269
LTR41	H3K4me1_Trynka.extend.500	0.00102753	0.000633123
LTR41	H3K4me3_peaks_Trynka	0.00207588	0.000521627
LTR41	H3K4me3_Trynka	0.00244346	0.000657059
LTR41	H3K4me3_Trynka.extend.500	0.00235954	0.00065166
LTR41	H3K9ac_peaks_Trynka	0.00109205	0.00052048
LTR41	H3K9ac_Trynka	0.000445613	0.000577873
LTR41	H3K9ac_Trynka.extend.500	-0.000512826	0.000571944
LTR41	Intron_UCSC	-0.00301496	0.000610217
LTR41	Intron_UCSC.extend.500	-0.00325769	0.000611773
LTR41	PromoterFlanking_Hoffman	0.00026252	0.000595471
LTR41	PromoterFlanking_Hoffman.extend.500	0.00082389	0.00065307
LTR41	Promoter_UCSC	-0.00154555	0.00023182
LTR41	Promoter_UCSC.extend.500	-0.00172838	0.000239772
LTR41	Repressed_Hoffman	-0.000568848	0.000582413
LTR41	Repressed_Hoffman.extend.500	0.00149394	0.00054952
LTR41	SuperEnhancer_Hnisz	-0.00313908	0.000368163
LTR41	SuperEnhancer_Hnisz.extend.500	-0.00318205	0.000365507
LTR41	TFBS_ENCODE	0.00531368	0.000634306
LTR41	TFBS_ENCODE.extend.500	0.00405459	0.000631543
LTR41	Transcribed_Hoffman	-0.00189238	0.000489388
LTR41	Transcribed_Hoffman.extend.500	-0.000970784	0.000541105
LTR41	TSS_Hoffman	-0.000600597	0.000311216
LTR41	TSS_Hoffman.extend.500	-0.000453427	0.000445844
LTR41	UTR_3_UCSC	-0.000748032	0.00034248
LTR41	UTR_3_UCSC.extend.500	-0.000964901	0.000466732
LTR41	UTR_5_UCSC	-0.000265917	0.000391816
LTR41	UTR_5_UCSC.extend.500	-0.00131401	0.000289548
LTR41	WeakEnhancer_Hoffman	0.00072988	0.00055719
LTR41	WeakEnhancer_Hoffman.extend.500	0.00107765	0.000686321
MER74B	Coding_UCSC	-0.000718442	0.000537149
MER74B	Coding_UCSC.extend.500	-0.00133959	0.000447207
MER74B	Conserved_LindbladToh	-0.0017833	5.70441e-05
MER74B	Conserved_LindbladToh.extend.500	-0.00431806	0.00041204
MER74B	CTCF_Hoffman	0.0016437	0.000776189
MER74B	CTCF_Hoffman.extend.500	0.00199026	0.000818299
MER74B	DGF_ENCODE	0.00324939	0.000488772
MER74B	DGF_ENCODE.extend.500	0.00173505	0.000495876
MER74B	DHS_peaks_Trynka	0.00227961	0.000482011
MER74B	DHS_Trynka	0.00342797	0.00057481
MER74B	DHS_Trynka.extend.500	0.00257534	0.000523003
MER74B	Enhancer_Andersson	-0.00025985	0.000323211
MER74B	Enhancer_Andersson.extend.500	0.000369224	0.000492374
MER74B	Enhancer_Hoffman	0.00168397	0.000695115
MER74B	Enhancer_Hoffman.extend.500	0.00137286	0.000637621
MER74B	FetalDHS_Trynka	-0.000296831	0.000412452
MER74B	FetalDHS_Trynka.extend.500	-0.000289411	0.000470262
MER74B	H3K27ac_Hnisz	0.000723357	0.000580529
MER74B	H3K27ac_Hnisz.extend.500	0.000775103	0.000585319
MER74B	H3K27ac_PGC2	0.00100821	0.000556498
MER74B	H3K27ac_PGC2.extend.500	0.000922762	0.000532391
MER74B	H3K4me1_peaks_Trynka	0.00414438	0.000504321
MER74B	H3K4me1_Trynka	0.00405882	0.000493845
MER74B	H3K4me1_Trynka.extend.500	0.00345383	0.000464749
MER74B	H3K4me3_peaks_Trynka	0.000286852	0.000387109
MER74B	H3K4me3_Trynka	0.000882962	0.000566326
MER74B	H3K4me3_Trynka.extend.500	0.000483452	0.000544547
MER74B	H3K9ac_peaks_Trynka	0.000378304	0.000403751
MER74B	H3K9ac_Trynka	0.000238802	0.000497423
MER74B	H3K9ac_Trynka.extend.500	0.000210644	0.000486645
MER74B	Intron_UCSC	-0.00184313	0.000556306
MER74B	Intron_UCSC.extend.500	-0.00203778	0.000555462
MER74B	PromoterFlanking_Hoffman	7.2811e-05	0.000406549
MER74B	PromoterFlanking_Hoffman.extend.500	0.000649356	0.000534656
MER74B	Promoter_UCSC	-0.000680592	0.00034661
MER74B	Promoter_UCSC.extend.500	-0.00037654	0.00043297
MER74B	Repressed_Hoffman	-0.00148526	0.000472565
MER74B	Repressed_Hoffman.extend.500	-0.000169333	0.000587404
MER74B	SuperEnhancer_Hnisz	-0.000403199	0.00058063
MER74B	SuperEnhancer_Hnisz.extend.500	-0.000437423	0.000576253
MER74B	TFBS_ENCODE	0.0014448	0.000532584
MER74B	TFBS_ENCODE.extend.500	0.00115416	0.000566906
MER74B	Transcribed_Hoffman	-0.00147496	0.000485979
MER74B	Transcribed_Hoffman.extend.500	-0.000588613	0.000598075
MER74B	TSS_Hoffman	-0.000942215	0.000230658
MER74B	TSS_Hoffman.extend.500	-0.00148123	0.000211415
MER74B	UTR_3_UCSC	-0.000258767	0.000631385
MER74B	UTR_3_UCSC.extend.500	-0.000538339	0.000502769
MER74B	UTR_5_UCSC	0.000574507	0.00095545
MER74B	UTR_5_UCSC.extend.500	-0.000495201	0.00050041
MER74B	WeakEnhancer_Hoffman	0.00577922	0.00128424
MER74B	WeakEnhancer_Hoffman.extend.500	0.00431804	0.000809927
MER67B	Coding_UCSC	-0.000893177	4.57111e-05
MER67B	Coding_UCSC.extend.500	-0.00119306	0.000302985
MER67B	Conserved_LindbladToh	-0.00119759	5.38368e-05
MER67B	Conserved_LindbladToh.extend.500	-0.00303782	0.000386125
MER67B	CTCF_Hoffman	-0.000437818	0.000413682
MER67B	CTCF_Hoffman.extend.500	-0.000928362	0.00041267
MER67B	DGF_ENCODE	0.00243238	0.000601128
MER67B	DGF_ENCODE.extend.500	0.00261789	0.000544399
MER67B	DHS_peaks_Trynka	0.00369161	0.000696728
MER67B	DHS_Trynka	0.00436755	0.000632401
MER67B	DHS_Trynka.extend.500	0.00304432	0.0005486
MER67B	Enhancer_Andersson	0.00039604	0.000681466
MER67B	Enhancer_Andersson.extend.500	0.000276523	0.000612138
MER67B	Enhancer_Hoffman	0.00254418	0.000843256
MER67B	Enhancer_Hoffman.extend.500	0.00205775	0.000710263
MER67B	FetalDHS_Trynka	0.00313259	0.000699138
MER67B	FetalDHS_Trynka.extend.500	0.00202374	0.000595591
MER67B	H3K27ac_Hnisz	0.00158884	0.000643761
MER67B	H3K27ac_Hnisz.extend.500	0.00164862	0.000631783
MER67B	H3K27ac_PGC2	0.0019226	0.00066186
MER67B	H3K27ac_PGC2.extend.500	0.00154867	0.000630193
MER67B	H3K4me1_peaks_Trynka	0.0028472	0.000687119
MER67B	H3K4me1_Trynka	0.00279706	0.000602529
MER67B	H3K4me1_Trynka.extend.500	0.00197901	0.000607407
MER67B	H3K4me3_peaks_Trynka	0.00139436	0.00050633
MER67B	H3K4me3_Trynka	0.00262461	0.000680896
MER67B	H3K4me3_Trynka.extend.500	0.00226244	0.000634301
MER67B	H3K9ac_peaks_Trynka	0.00178807	0.000550054
MER67B	H3K9ac_Trynka	0.00209254	0.000638324
MER67B	H3K9ac_Trynka.extend.500	0.00177644	0.00065429
MER67B	Intron_UCSC	-0.00174132	0.000552396
MER67B	Intron_UCSC.extend.500	-0.00188299	0.000551844
MER67B	PromoterFlanking_Hoffman	0.00167577	0.000893564
MER67B	PromoterFlanking_Hoffman.extend.500	0.00232479	0.000909372
MER67B	Promoter_UCSC	0.000446638	0.000704626
MER67B	Promoter_UCSC.extend.500	0.000646175	0.000699666
MER67B	Repressed_Hoffman	-0.00169552	0.000533236
MER67B	Repressed_Hoffman.extend.500	-0.000691147	0.000628154
MER67B	SuperEnhancer_Hnisz	-3.32439e-05	0.000633982
MER67B	SuperEnhancer_Hnisz.extend.500	-9.21215e-05	0.000628872
MER67B	TFBS_ENCODE	0.00295372	0.000667334
MER67B	TFBS_ENCODE.extend.500	0.00204083	0.000606507
MER67B	Transcribed_Hoffman	-0.000971477	0.000469759
MER67B	Transcribed_Hoffman.extend.500	-0.000303005	0.000664599
MER67B	TSS_Hoffman	0.00103928	0.000868912
MER67B	TSS_Hoffman.extend.500	0.00105115	0.000762018
MER67B	UTR_3_UCSC	-0.000636393	0.000134911
MER67B	UTR_3_UCSC.extend.500	-0.000489362	0.000433423
MER67B	UTR_5_UCSC	-0.000166491	0.000266691
MER67B	UTR_5_UCSC.extend.500	-0.000498775	0.000382384
MER67B	WeakEnhancer_Hoffman	0.00322629	0.000887586
MER67B	WeakEnhancer_Hoffman.extend.500	0.00302628	0.000822636
LTR69	Coding_UCSC	-0.000190041	0.000371684
LTR69	Coding_UCSC.extend.500	-0.000893641	0.000222234
LTR69	Conserved_LindbladToh	-0.000745285	5.81214e-05
LTR69	Conserved_LindbladToh.extend.500	-0.00217223	0.00029991
LTR69	CTCF_Hoffman	-7.83975e-05	0.000476008
LTR69	CTCF_Hoffman.extend.500	-3.7754e-05	0.000531719
LTR69	DGF_ENCODE	0.000393488	0.000508232
LTR69	DGF_ENCODE.extend.500	0.000175452	0.000495639
LTR69	DHS_peaks_Trynka	0.000351941	0.000436676
LTR69	DHS_Trynka	0.000508101	0.000454029
LTR69	DHS_Trynka.extend.500	9.24437e-05	0.000445188
LTR69	Enhancer_Andersson	5.62552e-05	0.000346898
LTR69	Enhancer_Andersson.extend.500	6.34289e-05	0.000412448
LTR69	Enhancer_Hoffman	-0.000580909	0.000266654
LTR69	Enhancer_Hoffman.extend.500	-0.000580362	0.000385472
LTR69	FetalDHS_Trynka	-0.000672708	0.000273787
LTR69	FetalDHS_Trynka.extend.500	-0.00111603	0.000463421
LTR69	H3K27ac_Hnisz	-0.00170896	0.000503076
LTR69	H3K27ac_Hnisz.extend.500	-0.00177829	0.000509956
LTR69	H3K27ac_PGC2	-0.00106289	0.000436522
LTR69	H3K27ac_PGC2.extend.500	-0.00117564	0.000441555
LTR69	H3K4me1_peaks_Trynka	1.22081e-05	0.000449886
LTR69	H3K4me1_Trynka	8.99424e-05	0.000604682
LTR69	H3K4me1_Trynka.extend.500	-0.000624845	0.000585609
LTR69	H3K4me3_peaks_Trynka	-0.000925774	7.04921e-05
LTR69	H3K4me3_Trynka	-0.00153298	0.000169382
LTR69	H3K4me3_Trynka.extend.500	-0.00157811	0.000414296
LTR69	H3K9ac_peaks_Trynka	-0.000300707	0.000264585
LTR69	H3K9ac_Trynka	-0.00119369	0.000236986
LTR69	H3K9ac_Trynka.extend.500	-0.00115759	0.000407194
LTR69	Intron_UCSC	-0.000542791	0.000592861
LTR69	Intron_UCSC.extend.500	-0.000352116	0.000621592
LTR69	PromoterFlanking_Hoffman	-0.000404874	3.09583e-05
LTR69	PromoterFlanking_Hoffman.extend.500	-0.000815464	6.21889e-05
LTR69	Promoter_UCSC	-0.000788174	6.17945e-05
LTR69	Promoter_UCSC.extend.500	-0.00088044	6.90086e-05
LTR69	Repressed_Hoffman	0.000713056	0.000489959
LTR69	Repressed_Hoffman.extend.500	0.00157106	0.000435819
LTR69	SuperEnhancer_Hnisz	-0.00172146	0.00020679
LTR69	SuperEnhancer_Hnisz.extend.500	-0.00174555	0.000207195
LTR69	TFBS_ENCODE	-0.000280947	0.00035232
LTR69	TFBS_ENCODE.extend.500	-0.000281538	0.000500331
LTR69	Transcribed_Hoffman	-0.000855861	0.000405099
LTR69	Transcribed_Hoffman.extend.500	0.000300597	0.00049429
LTR69	TSS_Hoffman	-0.000431547	0.000180015
LTR69	TSS_Hoffman.extend.500	-0.000587617	0.000193433
LTR69	UTR_3_UCSC	-5.45174e-05	0.000428205
LTR69	UTR_3_UCSC.extend.500	-0.00045788	0.000288706
LTR69	UTR_5_UCSC	0.00146245	0.00179985
LTR69	UTR_5_UCSC.extend.500	0.00023168	0.000969348
LTR69	WeakEnhancer_Hoffman	0.000471593	0.000456222
LTR69	WeakEnhancer_Hoffman.extend.500	0.000571289	0.000693697
MER104	Coding_UCSC	-0.000802382	0.000222188
MER104	Coding_UCSC.extend.500	-0.000138335	0.000361254
MER104	Conserved_LindbladToh	-0.00111488	0.000184356
MER104	Conserved_LindbladToh.extend.500	0.00186282	0.000388066
MER104	CTCF_Hoffman	-0.00104308	0.000224708
MER104	CTCF_Hoffman.extend.500	-0.000314653	0.000376487
MER104	DGF_ENCODE	-0.00206399	0.00028196
MER104	DGF_ENCODE.extend.500	-0.000206191	0.000422611
MER104	DHS_peaks_Trynka	-0.00196977	0.000283796
MER104	DHS_Trynka	-0.00200896	0.000305365
MER104	DHS_Trynka.extend.500	-0.000236	0.00043476
MER104	Enhancer_Andersson	-0.000216132	0.000334995
MER104	Enhancer_Andersson.extend.500	0.000351224	0.000450146
MER104	Enhancer_Hoffman	-0.000690562	0.000308147
MER104	Enhancer_Hoffman.extend.500	0.00026159	0.000428339
MER104	FetalDHS_Trynka	-0.00159717	0.000296688
MER104	FetalDHS_Trynka.extend.500	0.000210596	0.000445178
MER104	H3K27ac_Hnisz	0.000298391	0.00041069
MER104	H3K27ac_Hnisz.extend.500	0.000145923	0.000416646
MER104	H3K27ac_PGC2	0.000354883	0.00043461
MER104	H3K27ac_PGC2.extend.500	0.000885811	0.000444806
MER104	H3K4me1_peaks_Trynka	-0.00194581	0.000308957
MER104	H3K4me1_Trynka	-0.000168552	0.000439945
MER104	H3K4me1_Trynka.extend.500	0.000688751	0.000429128
MER104	H3K4me3_peaks_Trynka	-0.00139442	0.000209597
MER104	H3K4me3_Trynka	-0.00134543	0.000340749
MER104	H3K4me3_Trynka.extend.500	-0.00116106	0.000357877
MER104	H3K9ac_peaks_Trynka	-0.00143076	0.000197049
MER104	H3K9ac_Trynka	-0.00104999	0.000322651
MER104	H3K9ac_Trynka.extend.500	-0.000842941	0.000361664
MER104	Intron_UCSC	0.0021328	0.000425168
MER104	Intron_UCSC.extend.500	0.00195036	0.000425771
MER104	PromoterFlanking_Hoffman	-0.000173771	0.000321736
MER104	PromoterFlanking_Hoffman.extend.500	-0.000442121	0.000335489
MER104	Promoter_UCSC	-0.00073169	0.000300733
MER104	Promoter_UCSC.extend.500	-0.00048448	0.000356141
MER104	Repressed_Hoffman	0.000778964	0.000395037
MER104	Repressed_Hoffman.extend.500	-0.000783002	0.000409865
MER104	SuperEnhancer_Hnisz	0.000559408	0.00040631
MER104	SuperEnhancer_Hnisz.extend.500	0.000497031	0.000406513
MER104	TFBS_ENCODE	-0.00171276	0.000294495
MER104	TFBS_ENCODE.extend.500	-0.000236885	0.000376854
MER104	Transcribed_Hoffman	8.98657e-05	0.000410173
MER104	Transcribed_Hoffman.extend.500	0.000469362	0.000401464
MER104	TSS_Hoffman	-0.000867641	0.000265257
MER104	TSS_Hoffman.extend.500	-0.000683283	0.000337169
MER104	UTR_3_UCSC	-0.000180002	0.000337232
MER104	UTR_3_UCSC.extend.500	-0.000240427	0.000315114
MER104	UTR_5_UCSC	-0.000512264	0.000263782
MER104	UTR_5_UCSC.extend.500	-0.000376871	0.00033985
MER104	WeakEnhancer_Hoffman	-0.000786786	0.000259852
MER104	WeakEnhancer_Hoffman.extend.500	-0.000230111	0.000359776
HERVL-int	Coding_UCSC	-0.00450937	0.000165943
HERVL-int	Coding_UCSC.extend.500	-0.00942492	0.000336957
HERVL-int	Conserved_LindbladToh	-0.00614826	0.000207973
HERVL-int	Conserved_LindbladToh.extend.500	-0.0251134	0.000830729
HERVL-int	CTCF_Hoffman	-0.0014204	0.000500797
HERVL-int	CTCF_Hoffman.extend.500	-0.000999695	0.00101636
HERVL-int	DGF_ENCODE	-0.0060746	0.000458805
HERVL-int	DGF_ENCODE.extend.500	-0.0111322	0.000953357
HERVL-int	DHS_peaks_Trynka	-0.00977396	0.000391993
HERVL-int	DHS_Trynka	-0.0120402	0.000490306
HERVL-int	DHS_Trynka.extend.500	-0.021956	0.00098444
HERVL-int	Enhancer_Andersson	-0.00235774	8.36651e-05
HERVL-int	Enhancer_Andersson.extend.500	-0.00474312	0.000200834
HERVL-int	Enhancer_Hoffman	-0.00643969	0.000399009
HERVL-int	Enhancer_Hoffman.extend.500	-0.00921154	0.000602555
HERVL-int	FetalDHS_Trynka	-0.0100304	0.000384025
HERVL-int	FetalDHS_Trynka.extend.500	-0.0202397	0.000724411
HERVL-int	H3K27ac_Hnisz	-0.0193354	0.00118515
HERVL-int	H3K27ac_Hnisz.extend.500	-0.0205821	0.001213
HERVL-int	H3K27ac_PGC2	-0.0174596	0.00076842
HERVL-int	H3K27ac_PGC2.extend.500	-0.0199824	0.000868828
HERVL-int	H3K4me1_peaks_Trynka	-0.0128637	0.000488159
HERVL-int	H3K4me1_Trynka	-0.0213914	0.000952339
HERVL-int	H3K4me1_Trynka.extend.500	-0.0259057	0.0013119
HERVL-int	H3K4me3_peaks_Trynka	-0.00462287	0.000371321
HERVL-int	H3K4me3_Trynka	-0.00750036	0.000671185
HERVL-int	H3K4me3_Trynka.extend.500	-0.00971614	0.00090721
HERVL-int	H3K9ac_peaks_Trynka	-0.00694473	0.000254393
HERVL-int	H3K9ac_Trynka	-0.0132409	0.000447781
HERVL-int	H3K9ac_Trynka.extend.500	-0.0185327	0.000632072
HERVL-int	Intron_UCSC	-0.0165774	0.00132392
HERVL-int	Intron_UCSC.extend.500	-0.017262	0.00132552
HERVL-int	PromoterFlanking_Hoffman	-0.00319829	0.00012029
HERVL-int	PromoterFlanking_Hoffman.extend.500	-0.00631514	0.000239495
HERVL-int	Promoter_UCSC	-0.00609136	0.000279929
HERVL-int	Promoter_UCSC.extend.500	-0.00675329	0.000310018
HERVL-int	Repressed_Hoffman	0.00739097	0.000758844
HERVL-int	Repressed_Hoffman.extend.500	0.0141612	0.000948968
HERVL-int	SuperEnhancer_Hnisz	-0.0136492	0.00065805
HERVL-int	SuperEnhancer_Hnisz.extend.500	-0.0136982	0.000661178
HERVL-int	TFBS_ENCODE	-0.00930229	0.000499939
HERVL-int	TFBS_ENCODE.extend.500	-0.014355	0.000914875
HERVL-int	Transcribed_Hoffman	-0.00302269	0.000870428
HERVL-int	Transcribed_Hoffman.extend.500	0.00567654	0.000946519
HERVL-int	TSS_Hoffman	-0.00489043	0.000180469
HERVL-int	TSS_Hoffman.extend.500	-0.0065834	0.000249569
HERVL-int	UTR_3_UCSC	-0.00346746	0.000328596
HERVL-int	UTR_3_UCSC.extend.500	-0.0053368	0.000347741
HERVL-int	UTR_5_UCSC	-0.00259598	0.000174396
HERVL-int	UTR_5_UCSC.extend.500	-0.00570805	0.000284612
HERVL-int	WeakEnhancer_Hoffman	-0.00450426	0.000217488
HERVL-int	WeakEnhancer_Hoffman.extend.500	-0.00910941	0.000455768
HERVE_a-int	Coding_UCSC	-0.00129891	0.000118007
HERVE_a-int	Coding_UCSC.extend.500	-0.00269229	0.000249911
HERVE_a-int	Conserved_LindbladToh	-0.0017416	0.000157332
HERVE_a-int	Conserved_LindbladToh.extend.500	-0.00721685	0.000650932
HERVE_a-int	CTCF_Hoffman	0.00291995	0.00101865
HERVE_a-int	CTCF_Hoffman.extend.500	0.00386064	0.00118402
HERVE_a-int	DGF_ENCODE	0.000270834	0.000483908
HERVE_a-int	DGF_ENCODE.extend.500	0.000947515	0.000750345
HERVE_a-int	DHS_peaks_Trynka	-0.00170501	0.000347184
HERVE_a-int	DHS_Trynka	-0.00214203	0.000441775
HERVE_a-int	DHS_Trynka.extend.500	-0.0021704	0.000825548
HERVE_a-int	Enhancer_Andersson	0.000656133	0.000839678
HERVE_a-int	Enhancer_Andersson.extend.500	0.000303247	0.00113676
HERVE_a-int	Enhancer_Hoffman	-6.50262e-05	0.000766612
HERVE_a-int	Enhancer_Hoffman.extend.500	-0.000146687	0.000891122
HERVE_a-int	FetalDHS_Trynka	-0.00198309	0.000335822
HERVE_a-int	FetalDHS_Trynka.extend.500	-0.00214417	0.000644225
HERVE_a-int	H3K27ac_Hnisz	-0.00335842	0.00132412
HERVE_a-int	H3K27ac_Hnisz.extend.500	-0.00356459	0.00135824
HERVE_a-int	H3K27ac_PGC2	-0.00176038	0.00132661
HERVE_a-int	H3K27ac_PGC2.extend.500	-0.0024648	0.00132912
HERVE_a-int	H3K4me1_peaks_Trynka	-0.00075635	0.000562444
HERVE_a-int	H3K4me1_Trynka	-0.000470297	0.00106944
HERVE_a-int	H3K4me1_Trynka.extend.500	-0.000127069	0.00117885
HERVE_a-int	H3K4me3_peaks_Trynka	0.000495209	0.000652135
HERVE_a-int	H3K4me3_Trynka	-7.30246e-05	0.000792719
HERVE_a-int	H3K4me3_Trynka.extend.500	0.00123568	0.00122367
HERVE_a-int	H3K9ac_peaks_Trynka	-0.000667614	0.00045437
HERVE_a-int	H3K9ac_Trynka	-0.00194443	0.000666868
HERVE_a-int	H3K9ac_Trynka.extend.500	-0.00232369	0.000907106
HERVE_a-int	Intron_UCSC	-0.00390756	0.00144867
HERVE_a-int	Intron_UCSC.extend.500	-0.00410756	0.00144915
HERVE_a-int	PromoterFlanking_Hoffman	0.00182682	0.00161882
HERVE_a-int	PromoterFlanking_Hoffman.extend.500	0.00211581	0.00154456
HERVE_a-int	Promoter_UCSC	-0.00116864	0.000606511
HERVE_a-int	Promoter_UCSC.extend.500	-0.00124758	0.000660688
HERVE_a-int	Repressed_Hoffman	-6.42747e-05	0.000846309
HERVE_a-int	Repressed_Hoffman.extend.500	0.000963219	0.00119916
HERVE_a-int	SuperEnhancer_Hnisz	-0.00344171	0.000761743
HERVE_a-int	SuperEnhancer_Hnisz.extend.500	-0.00350229	0.000760296
HERVE_a-int	TFBS_ENCODE	-0.000936749	0.000492397
HERVE_a-int	TFBS_ENCODE.extend.500	0.000998126	0.000584593
HERVE_a-int	Transcribed_Hoffman	-0.00147592	0.000984218
HERVE_a-int	Transcribed_Hoffman.extend.500	-0.00143281	0.00114915
HERVE_a-int	TSS_Hoffman	0.000119354	0.000779833
HERVE_a-int	TSS_Hoffman.extend.500	0.000489939	0.000958726
HERVE_a-int	UTR_3_UCSC	-0.00111714	0.000100941
HERVE_a-int	UTR_3_UCSC.extend.500	-0.00166272	0.00016839
HERVE_a-int	UTR_5_UCSC	-0.000528081	0.000269401
HERVE_a-int	UTR_5_UCSC.extend.500	-0.00161237	0.000199688
HERVE_a-int	WeakEnhancer_Hoffman	-0.000343252	0.000484884
HERVE_a-int	WeakEnhancer_Hoffman.extend.500	-0.00111565	0.000629786
MER5B	Coding_UCSC	-0.00258104	0.000326771
MER5B	Coding_UCSC.extend.500	-0.00122041	0.000457605
MER5B	Conserved_LindbladToh	-0.00387783	0.000229476
MER5B	Conserved_LindbladToh.extend.500	0.00457089	0.000502019
MER5B	CTCF_Hoffman	0.000668786	0.000451521
MER5B	CTCF_Hoffman.extend.500	0.00119632	0.000426443
MER5B	DGF_ENCODE	0.00144807	0.000410266
MER5B	DGF_ENCODE.extend.500	0.0058522	0.00046807
MER5B	DHS_peaks_Trynka	0.00249944	0.000425319
MER5B	DHS_Trynka	0.00390604	0.000430556
MER5B	DHS_Trynka.extend.500	0.00703136	0.000466612
MER5B	Enhancer_Andersson	-4.92125e-05	0.00040944
MER5B	Enhancer_Andersson.extend.500	0.00100671	0.000477921
MER5B	Enhancer_Hoffman	0.00142457	0.000444002
MER5B	Enhancer_Hoffman.extend.500	0.0018735	0.00047751
MER5B	FetalDHS_Trynka	0.000756635	0.00037297
MER5B	FetalDHS_Trynka.extend.500	0.00497586	0.000462371
MER5B	H3K27ac_Hnisz	0.00513468	0.000491705
MER5B	H3K27ac_Hnisz.extend.500	0.0051642	0.000501838
MER5B	H3K27ac_PGC2	0.00431742	0.000455914
MER5B	H3K27ac_PGC2.extend.500	0.00439144	0.000450893
MER5B	H3K4me1_peaks_Trynka	0.00346382	0.000413874
MER5B	H3K4me1_Trynka	0.00800455	0.000462594
MER5B	H3K4me1_Trynka.extend.500	0.00791288	0.000443181
MER5B	H3K4me3_peaks_Trynka	-0.0016709	0.000341483
MER5B	H3K4me3_Trynka	-0.000629555	0.000462264
MER5B	H3K4me3_Trynka.extend.500	0.000245031	0.000482232
MER5B	H3K9ac_peaks_Trynka	-0.000235412	0.000405839
MER5B	H3K9ac_Trynka	0.00208761	0.000492308
MER5B	H3K9ac_Trynka.extend.500	0.00286388	0.000504365
MER5B	Intron_UCSC	0.00253094	0.000486561
MER5B	Intron_UCSC.extend.500	0.00195183	0.000487333
MER5B	PromoterFlanking_Hoffman	0.000367306	0.0004124
MER5B	PromoterFlanking_Hoffman.extend.500	0.000198003	0.000437814
MER5B	Promoter_UCSC	-0.000271104	0.000435426
MER5B	Promoter_UCSC.extend.500	-0.000269685	0.000444678
MER5B	Repressed_Hoffman	-0.000754598	0.000471319
MER5B	Repressed_Hoffman.extend.500	-0.000381951	0.000515201
MER5B	SuperEnhancer_Hnisz	0.00313544	0.000528037
MER5B	SuperEnhancer_Hnisz.extend.500	0.00306925	0.000522004
MER5B	TFBS_ENCODE	0.000580808	0.000429924
MER5B	TFBS_ENCODE.extend.500	0.00321666	0.000437071
MER5B	Transcribed_Hoffman	-0.000187891	0.000435397
MER5B	Transcribed_Hoffman.extend.500	-0.000500487	0.00046675
MER5B	TSS_Hoffman	-0.0014455	0.000360452
MER5B	TSS_Hoffman.extend.500	-0.000933944	0.000404747
MER5B	UTR_3_UCSC	-0.000826057	0.000386497
MER5B	UTR_3_UCSC.extend.500	-0.000607441	0.000397788
MER5B	UTR_5_UCSC	-0.000817479	0.000368313
MER5B	UTR_5_UCSC.extend.500	-0.00108373	0.000378491
MER5B	WeakEnhancer_Hoffman	0.000748413	0.000384422
MER5B	WeakEnhancer_Hoffman.extend.500	0.00289631	0.00048119
L1MB8	Coding_UCSC	-0.00550913	0.00022806
L1MB8	Coding_UCSC.extend.500	-0.00956483	0.000374199
L1MB8	Conserved_LindbladToh	-0.00770434	0.000163057
L1MB8	Conserved_LindbladToh.extend.500	-0.0219132	0.00059385
L1MB8	CTCF_Hoffman	-0.00459743	0.000306419
L1MB8	CTCF_Hoffman.extend.500	-0.0062522	0.00045947
L1MB8	DGF_ENCODE	-0.00525662	0.000432498
L1MB8	DGF_ENCODE.extend.500	-0.00878121	0.000706173
L1MB8	DHS_peaks_Trynka	-0.00645684	0.000421142
L1MB8	DHS_Trynka	-0.00725745	0.000499652
L1MB8	DHS_Trynka.extend.500	-0.0102172	0.000751901
L1MB8	Enhancer_Andersson	-0.00193136	0.000323873
L1MB8	Enhancer_Andersson.extend.500	-0.00270339	0.000478645
L1MB8	Enhancer_Hoffman	-0.00561311	0.000379803
L1MB8	Enhancer_Hoffman.extend.500	-0.00655549	0.000502716
L1MB8	FetalDHS_Trynka	-0.00755576	0.000373228
L1MB8	FetalDHS_Trynka.extend.500	-0.0114912	0.000569715
L1MB8	H3K27ac_Hnisz	-0.0073402	0.000808484
L1MB8	H3K27ac_Hnisz.extend.500	-0.00779629	0.00082316
L1MB8	H3K27ac_PGC2	-0.00957702	0.00063751
L1MB8	H3K27ac_PGC2.extend.500	-0.00919543	0.000704684
L1MB8	H3K4me1_peaks_Trynka	-0.0106582	0.000430077
L1MB8	H3K4me1_Trynka	-0.0139613	0.000705935
L1MB8	H3K4me1_Trynka.extend.500	-0.0142729	0.000827042
L1MB8	H3K4me3_peaks_Trynka	-0.00556518	0.000309407
L1MB8	H3K4me3_Trynka	-0.00847469	0.000500927
L1MB8	H3K4me3_Trynka.extend.500	-0.0102633	0.000611702
L1MB8	H3K9ac_peaks_Trynka	-0.00748317	0.000290142
L1MB8	H3K9ac_Trynka	-0.0125864	0.000448809
L1MB8	H3K9ac_Trynka.extend.500	-0.013706	0.000577671
L1MB8	Intron_UCSC	0.00111604	0.000950684
L1MB8	Intron_UCSC.extend.500	0.00014115	0.000946061
L1MB8	PromoterFlanking_Hoffman	-0.00162334	0.000497873
L1MB8	PromoterFlanking_Hoffman.extend.500	-0.00424371	0.000456148
L1MB8	Promoter_UCSC	-0.00492553	0.000513969
L1MB8	Promoter_UCSC.extend.500	-0.00510055	0.000533273
L1MB8	Repressed_Hoffman	0.00798779	0.000693752
L1MB8	Repressed_Hoffman.extend.500	0.00516982	0.000840826
L1MB8	SuperEnhancer_Hnisz	-0.00424774	0.000701862
L1MB8	SuperEnhancer_Hnisz.extend.500	-0.00436358	0.000704851
L1MB8	TFBS_ENCODE	-0.00428619	0.000492293
L1MB8	TFBS_ENCODE.extend.500	-0.00573416	0.000668098
L1MB8	Transcribed_Hoffman	6.82737e-05	0.000655702
L1MB8	Transcribed_Hoffman.extend.500	0.00257048	0.000739665
L1MB8	TSS_Hoffman	-0.00535289	0.000320101
L1MB8	TSS_Hoffman.extend.500	-0.00657537	0.00040394
L1MB8	UTR_3_UCSC	-0.00390648	0.000295083
L1MB8	UTR_3_UCSC.extend.500	-0.0058848	0.000358923
L1MB8	UTR_5_UCSC	-0.00241635	0.000389277
L1MB8	UTR_5_UCSC.extend.500	-0.00562503	0.000380307
L1MB8	WeakEnhancer_Hoffman	-0.00419209	0.000293887
L1MB8	WeakEnhancer_Hoffman.extend.500	-0.00720776	0.000472169
L1HS	Coding_UCSC	-0.00314894	0.000149785
L1HS	Coding_UCSC.extend.500	-0.0063846	0.00029303
L1HS	Conserved_LindbladToh	-0.00438884	0.000143221
L1HS	Conserved_LindbladToh.extend.500	-0.0145908	0.000627469
L1HS	CTCF_Hoffman	0.000852722	0.000897014
L1HS	CTCF_Hoffman.extend.500	-0.00123488	0.000842145
L1HS	DGF_ENCODE	-0.00811862	0.00033303
L1HS	DGF_ENCODE.extend.500	-0.0161816	0.000854642
L1HS	DHS_peaks_Trynka	-0.0087728	0.000266809
L1HS	DHS_Trynka	-0.0110439	0.000333034
L1HS	DHS_Trynka.extend.500	-0.0196192	0.000814996
L1HS	Enhancer_Andersson	-0.00170832	4.90471e-05
L1HS	Enhancer_Andersson.extend.500	-0.0032369	0.000228006
L1HS	Enhancer_Hoffman	-0.00478899	0.000248609
L1HS	Enhancer_Hoffman.extend.500	-0.00653213	0.000385459
L1HS	FetalDHS_Trynka	-0.00773719	0.000220698
L1HS	FetalDHS_Trynka.extend.500	-0.0142257	0.000520257
L1HS	H3K27ac_Hnisz	-0.0136808	0.000969942
L1HS	H3K27ac_Hnisz.extend.500	-0.0136718	0.0010323
L1HS	H3K27ac_PGC2	-0.0125191	0.000583967
L1HS	H3K27ac_PGC2.extend.500	-0.0135531	0.000677505
L1HS	H3K4me1_peaks_Trynka	-0.0111344	0.000332496
L1HS	H3K4me1_Trynka	-0.0205235	0.000634175
L1HS	H3K4me1_Trynka.extend.500	-0.0227439	0.00108088
L1HS	H3K4me3_peaks_Trynka	0.000305979	0.000687784
L1HS	H3K4me3_Trynka	-0.00243642	0.000740598
L1HS	H3K4me3_Trynka.extend.500	-0.00220036	0.000786649
L1HS	H3K9ac_peaks_Trynka	-0.00225512	0.000427689
L1HS	H3K9ac_Trynka	-0.00447141	0.000621988
L1HS	H3K9ac_Trynka.extend.500	-0.00551672	0.000789913
L1HS	Intron_UCSC	-0.0044069	0.00130562
L1HS	Intron_UCSC.extend.500	-0.00481527	0.00130772
L1HS	PromoterFlanking_Hoffman	0.00155389	0.000784826
L1HS	PromoterFlanking_Hoffman.extend.500	0.00307339	0.00109134
L1HS	Promoter_UCSC	-0.00368363	0.000462658
L1HS	Promoter_UCSC.extend.500	-0.00383826	0.000546204
L1HS	Repressed_Hoffman	0.00439332	0.00100907
L1HS	Repressed_Hoffman.extend.500	0.00429295	0.00121731
L1HS	SuperEnhancer_Hnisz	-0.00920682	0.000647964
L1HS	SuperEnhancer_Hnisz.extend.500	-0.00921088	0.000648988
L1HS	TFBS_ENCODE	-0.00863834	0.000366983
L1HS	TFBS_ENCODE.extend.500	-0.0141979	0.000669759
L1HS	Transcribed_Hoffman	-0.00513936	0.000762098
L1HS	Transcribed_Hoffman.extend.500	-0.0124544	0.00117948
L1HS	TSS_Hoffman	-0.0010906	0.000523042
L1HS	TSS_Hoffman.extend.500	-0.000683409	0.000822185
L1HS	UTR_3_UCSC	-0.00241937	0.000241527
L1HS	UTR_3_UCSC.extend.500	-0.003795	0.000298077
L1HS	UTR_5_UCSC	-0.00162072	0.000235747
L1HS	UTR_5_UCSC.extend.500	-0.00339492	0.00048243
L1HS	WeakEnhancer_Hoffman	-0.00270092	0.000366905
L1HS	WeakEnhancer_Hoffman.extend.500	-0.00538362	0.000557535
X3_LINE	Coding_UCSC	-0.000403275	0.000178064
X3_LINE	Coding_UCSC.extend.500	-0.000953075	0.000162542
X3_LINE	Conserved_LindbladToh	0.00360155	0.000838925
X3_LINE	Conserved_LindbladToh.extend.500	0.00397315	0.000418226
X3_LINE	CTCF_Hoffman	0.000158534	0.000392236
X3_LINE	CTCF_Hoffman.extend.500	-0.000133968	0.000373442
X3_LINE	DGF_ENCODE	0.00222124	0.000563762
X3_LINE	DGF_ENCODE.extend.500	0.00111476	0.000365536
X3_LINE	DHS_peaks_Trynka	0.00294372	0.000572905
X3_LINE	DHS_Trynka	0.00340178	0.000558657
X3_LINE	DHS_Trynka.extend.500	0.00203458	0.000334631
X3_LINE	Enhancer_Andersson	3.04347e-05	0.000331581
X3_LINE	Enhancer_Andersson.extend.500	-0.000310737	0.000226896
X3_LINE	Enhancer_Hoffman	0.0011103	0.000497578
X3_LINE	Enhancer_Hoffman.extend.500	0.000480637	0.000404425
X3_LINE	FetalDHS_Trynka	0.00287756	0.000676741
X3_LINE	FetalDHS_Trynka.extend.500	0.00247228	0.000440225
X3_LINE	H3K27ac_Hnisz	0.000516901	0.000397945
X3_LINE	H3K27ac_Hnisz.extend.500	0.000313121	0.000384843
X3_LINE	H3K27ac_PGC2	0.000796031	0.000386219
X3_LINE	H3K27ac_PGC2.extend.500	0.000483324	0.000366009
X3_LINE	H3K4me1_peaks_Trynka	0.00235787	0.000507096
X3_LINE	H3K4me1_Trynka	0.00227949	0.000363572
X3_LINE	H3K4me1_Trynka.extend.500	0.00190169	0.000316845
X3_LINE	H3K4me3_peaks_Trynka	0.000337245	0.000377142
X3_LINE	H3K4me3_Trynka	0.00082714	0.000420219
X3_LINE	H3K4me3_Trynka.extend.500	0.000441796	0.000381304
X3_LINE	H3K9ac_peaks_Trynka	0.000428109	0.000469892
X3_LINE	H3K9ac_Trynka	0.000233022	0.000367323
X3_LINE	H3K9ac_Trynka.extend.500	0.000726248	0.00038552
X3_LINE	Intron_UCSC	0.00140843	0.000375073
X3_LINE	Intron_UCSC.extend.500	0.0013055	0.000372737
X3_LINE	PromoterFlanking_Hoffman	0.000296186	0.000530629
X3_LINE	PromoterFlanking_Hoffman.extend.500	4.19241e-06	0.000394424
X3_LINE	Promoter_UCSC	-0.000694995	0.000135387
X3_LINE	Promoter_UCSC.extend.500	-0.000689826	0.000169326
X3_LINE	Repressed_Hoffman	-0.000169347	0.000360887
X3_LINE	Repressed_Hoffman.extend.500	0.000227621	0.000338741
X3_LINE	SuperEnhancer_Hnisz	-0.000694971	0.000284778
X3_LINE	SuperEnhancer_Hnisz.extend.500	-0.000728163	0.00028293
X3_LINE	TFBS_ENCODE	0.00102264	0.000425214
X3_LINE	TFBS_ENCODE.extend.500	0.000963498	0.000384748
X3_LINE	Transcribed_Hoffman	0.000349513	0.000390285
X3_LINE	Transcribed_Hoffman.extend.500	0.000693076	0.000355624
X3_LINE	TSS_Hoffman	-0.000463227	0.000166692
X3_LINE	TSS_Hoffman.extend.500	-0.00063216	0.000175918
X3_LINE	UTR_3_UCSC	-0.000294545	0.000204781
X3_LINE	UTR_3_UCSC.extend.500	-0.000499564	0.000190355
X3_LINE	UTR_5_UCSC	-0.000349679	1.78423e-05
X3_LINE	UTR_5_UCSC.extend.500	-0.000638191	0.000139697
X3_LINE	WeakEnhancer_Hoffman	0.00101178	0.000555822
X3_LINE	WeakEnhancer_Hoffman.extend.500	0.000747301	0.000490079
MER102c	Coding_UCSC	-0.00137514	0.000200166
MER102c	Coding_UCSC.extend.500	-2.92527e-05	0.000504512
MER102c	Conserved_LindbladToh	-0.00181895	0.000199464
MER102c	Conserved_LindbladToh.extend.500	0.00343943	0.000598833
MER102c	CTCF_Hoffman	0.00183158	0.000560658
MER102c	CTCF_Hoffman.extend.500	0.00131826	0.000458161
MER102c	DGF_ENCODE	0.00354084	0.000482606
MER102c	DGF_ENCODE.extend.500	0.00332264	0.000424382
MER102c	DHS_peaks_Trynka	0.00289708	0.000502626
MER102c	DHS_Trynka	0.00317895	0.000500635
MER102c	DHS_Trynka.extend.500	0.00371176	0.000480929
MER102c	Enhancer_Andersson	0.000374208	0.000476518
MER102c	Enhancer_Andersson.extend.500	0.000842169	0.000499114
MER102c	Enhancer_Hoffman	0.00103427	0.000489867
MER102c	Enhancer_Hoffman.extend.500	0.00136842	0.000449724
MER102c	FetalDHS_Trynka	0.00174627	0.000453051
MER102c	FetalDHS_Trynka.extend.500	0.00334705	0.000459659
MER102c	H3K27ac_Hnisz	0.00352178	0.000554018
MER102c	H3K27ac_Hnisz.extend.500	0.00348843	0.000542559
MER102c	H3K27ac_PGC2	0.00291895	0.000547335
MER102c	H3K27ac_PGC2.extend.500	0.00271778	0.000530245
MER102c	H3K4me1_peaks_Trynka	0.00283802	0.00051473
MER102c	H3K4me1_Trynka	0.00411249	0.000498591
MER102c	H3K4me1_Trynka.extend.500	0.00392315	0.000428067
MER102c	H3K4me3_peaks_Trynka	-0.000518196	0.000319813
MER102c	H3K4me3_Trynka	0.000280805	0.000478551
MER102c	H3K4me3_Trynka.extend.500	0.000445294	0.000481615
MER102c	H3K9ac_peaks_Trynka	0.000581454	0.000455699
MER102c	H3K9ac_Trynka	0.00146033	0.000578762
MER102c	H3K9ac_Trynka.extend.500	0.00157517	0.000512378
MER102c	Intron_UCSC	0.00217087	0.000507493
MER102c	Intron_UCSC.extend.500	0.00198188	0.000498068
MER102c	PromoterFlanking_Hoffman	0.000110633	0.000430435
MER102c	PromoterFlanking_Hoffman.extend.500	0.000137348	0.000465929
MER102c	Promoter_UCSC	-0.000671673	0.000361015
MER102c	Promoter_UCSC.extend.500	-0.000332413	0.000372541
MER102c	Repressed_Hoffman	-0.00140885	0.000452065
MER102c	Repressed_Hoffman.extend.500	-0.000767524	0.000540937
MER102c	SuperEnhancer_Hnisz	0.00276999	0.000664975
MER102c	SuperEnhancer_Hnisz.extend.500	0.00278431	0.000656629
MER102c	TFBS_ENCODE	0.00229714	0.000551734
MER102c	TFBS_ENCODE.extend.500	0.0028149	0.000498451
MER102c	Transcribed_Hoffman	0.00089475	0.000447542
MER102c	Transcribed_Hoffman.extend.500	0.000418247	0.00043847
MER102c	TSS_Hoffman	-0.00048728	0.000320558
MER102c	TSS_Hoffman.extend.500	-0.000378374	0.000408637
MER102c	UTR_3_UCSC	-0.000930767	0.000247883
MER102c	UTR_3_UCSC.extend.500	-0.000825423	0.000356579
MER102c	UTR_5_UCSC	-0.000791289	0.000167123
MER102c	UTR_5_UCSC.extend.500	-0.000453414	0.000365815
MER102c	WeakEnhancer_Hoffman	0.000388688	0.000388362
MER102c	WeakEnhancer_Hoffman.extend.500	0.00122095	0.000487733
MER34A1	Coding_UCSC	-0.000953345	0.000187512
MER34A1	Coding_UCSC.extend.500	-0.0019771	0.000211354
MER34A1	Conserved_LindbladToh	-0.00138335	0.000110691
MER34A1	Conserved_LindbladToh.extend.500	-0.00335011	0.000410218
MER34A1	CTCF_Hoffman	0.001568	0.000687969
MER34A1	CTCF_Hoffman.extend.500	0.00110996	0.000559992
MER34A1	DGF_ENCODE	0.00106667	0.000467027
MER34A1	DGF_ENCODE.extend.500	0.00152953	0.000531543
MER34A1	DHS_peaks_Trynka	0.00107556	0.000446667
MER34A1	DHS_Trynka	0.00160514	0.000556872
MER34A1	DHS_Trynka.extend.500	0.00159431	0.000549373
MER34A1	Enhancer_Andersson	-0.000591232	2.09857e-05
MER34A1	Enhancer_Andersson.extend.500	-0.000168278	0.000389296
MER34A1	Enhancer_Hoffman	0.000126536	0.000435439
MER34A1	Enhancer_Hoffman.extend.500	0.000245859	0.000530626
MER34A1	FetalDHS_Trynka	0.000112597	0.00045484
MER34A1	FetalDHS_Trynka.extend.500	0.000177902	0.00056697
MER34A1	H3K27ac_Hnisz	-0.00052066	0.000542518
MER34A1	H3K27ac_Hnisz.extend.500	-0.000642347	0.000541625
MER34A1	H3K27ac_PGC2	0.000323431	0.000521483
MER34A1	H3K27ac_PGC2.extend.500	0.000222615	0.0005044
MER34A1	H3K4me1_peaks_Trynka	0.000917226	0.000501586
MER34A1	H3K4me1_Trynka	0.00132979	0.000571542
MER34A1	H3K4me1_Trynka.extend.500	0.000632257	0.00057256
MER34A1	H3K4me3_peaks_Trynka	-0.000445792	0.000473504
MER34A1	H3K4me3_Trynka	0.00115924	0.000621883
MER34A1	H3K4me3_Trynka.extend.500	0.00116284	0.000590146
MER34A1	H3K9ac_peaks_Trynka	-0.000772252	0.000307887
MER34A1	H3K9ac_Trynka	-0.000549921	0.000458326
MER34A1	H3K9ac_Trynka.extend.500	-0.000694748	0.000489962
MER34A1	Intron_UCSC	-0.0019994	0.000546252
MER34A1	Intron_UCSC.extend.500	-0.00218	0.0005458
MER34A1	PromoterFlanking_Hoffman	0.000275391	0.000400988
MER34A1	PromoterFlanking_Hoffman.extend.500	0.000331904	0.000459603
MER34A1	Promoter_UCSC	-6.26288e-05	0.000672132
MER34A1	Promoter_UCSC.extend.500	-5.33407e-05	0.000705125
MER34A1	Repressed_Hoffman	0.00019464	0.000489246
MER34A1	Repressed_Hoffman.extend.500	0.00145456	0.000480418
MER34A1	SuperEnhancer_Hnisz	-6.93953e-05	0.000541184
MER34A1	SuperEnhancer_Hnisz.extend.500	-0.00014387	0.000537659
MER34A1	TFBS_ENCODE	0.00124809	0.000534984
MER34A1	TFBS_ENCODE.extend.500	0.000518904	0.000525816
MER34A1	Transcribed_Hoffman	-0.000977215	0.000427719
MER34A1	Transcribed_Hoffman.extend.500	-7.9314e-05	0.000512747
MER34A1	TSS_Hoffman	-0.00105871	0.000176427
MER34A1	TSS_Hoffman.extend.500	-0.000485541	0.000388908
MER34A1	UTR_3_UCSC	-0.000766484	0.000213358
MER34A1	UTR_3_UCSC.extend.500	-0.00109122	0.000258013
MER34A1	UTR_5_UCSC	-0.00068429	2.50335e-05
MER34A1	UTR_5_UCSC.extend.500	-0.000623668	0.000531869
MER34A1	WeakEnhancer_Hoffman	0.00150194	0.000613499
MER34A1	WeakEnhancer_Hoffman.extend.500	0.00109778	0.000531315
MER4A1_	Coding_UCSC	-0.000873042	0.000116244
MER4A1_	Coding_UCSC.extend.500	-0.00174158	0.000213705
MER4A1_	Conserved_LindbladToh	-0.00131011	5.53854e-05
MER4A1_	Conserved_LindbladToh.extend.500	-0.00419816	0.000342049
MER4A1_	CTCF_Hoffman	-0.000682558	0.000244896
MER4A1_	CTCF_Hoffman.extend.500	-0.000635505	0.000472815
MER4A1_	DGF_ENCODE	0.00217582	0.000525437
MER4A1_	DGF_ENCODE.extend.500	0.00331462	0.000532467
MER4A1_	DHS_peaks_Trynka	-0.00117965	0.000337463
MER4A1_	DHS_Trynka	-0.00108834	0.000385715
MER4A1_	DHS_Trynka.extend.500	-0.000194404	0.000532482
MER4A1_	Enhancer_Andersson	-0.000115872	0.000391855
MER4A1_	Enhancer_Andersson.extend.500	-0.000209229	0.000628756
MER4A1_	Enhancer_Hoffman	0.00160768	0.000842415
MER4A1_	Enhancer_Hoffman.extend.500	0.00148262	0.000754146
MER4A1_	FetalDHS_Trynka	-0.0017775	0.000307514
MER4A1_	FetalDHS_Trynka.extend.500	-0.00198729	0.000448643
MER4A1_	H3K27ac_Hnisz	0.000950494	0.000619112
MER4A1_	H3K27ac_Hnisz.extend.500	0.00122268	0.000621235
MER4A1_	H3K27ac_PGC2	0.00113463	0.000632412
MER4A1_	H3K27ac_PGC2.extend.500	0.00148171	0.000639272
MER4A1_	H3K4me1_peaks_Trynka	0.00223431	0.000564993
MER4A1_	H3K4me1_Trynka	0.00239355	0.000612332
MER4A1_	H3K4me1_Trynka.extend.500	0.0023312	0.000599242
MER4A1_	H3K4me3_peaks_Trynka	0.000621569	0.000484263
MER4A1_	H3K4me3_Trynka	0.00163197	0.000617833
MER4A1_	H3K4me3_Trynka.extend.500	0.00272702	0.000641515
MER4A1_	H3K9ac_peaks_Trynka	0.00104412	0.000570328
MER4A1_	H3K9ac_Trynka	0.000999756	0.000605507
MER4A1_	H3K9ac_Trynka.extend.500	0.00105207	0.00063728
MER4A1_	Intron_UCSC	-0.00158795	0.000568602
MER4A1_	Intron_UCSC.extend.500	-0.00174432	0.000566943
MER4A1_	PromoterFlanking_Hoffman	0.000280693	0.000710179
MER4A1_	PromoterFlanking_Hoffman.extend.500	-0.000638844	0.000455106
MER4A1_	Promoter_UCSC	-0.000416053	0.00052355
MER4A1_	Promoter_UCSC.extend.500	-6.74353e-05	0.000587958
MER4A1_	Repressed_Hoffman	-0.00150956	0.000491942
MER4A1_	Repressed_Hoffman.extend.500	-0.000316378	0.000629646
MER4A1_	SuperEnhancer_Hnisz	0.000237915	0.000598575
MER4A1_	SuperEnhancer_Hnisz.extend.500	0.000240681	0.000602942
MER4A1_	TFBS_ENCODE	4.9904e-05	0.000487217
MER4A1_	TFBS_ENCODE.extend.500	0.000627078	0.00058658
MER4A1_	Transcribed_Hoffman	0.000537842	0.000478388
MER4A1_	Transcribed_Hoffman.extend.500	0.000698251	0.000539972
MER4A1_	TSS_Hoffman	-0.0010567	5.27261e-05
MER4A1_	TSS_Hoffman.extend.500	-0.00118685	0.000236591
MER4A1_	UTR_3_UCSC	-0.000719884	0.000128226
MER4A1_	UTR_3_UCSC.extend.500	-0.00105744	0.00019253
MER4A1_	UTR_5_UCSC	-0.000590211	2.80384e-05
MER4A1_	UTR_5_UCSC.extend.500	-0.000749067	0.000476151
MER4A1_	WeakEnhancer_Hoffman	0.00348785	0.00113005
MER4A1_	WeakEnhancer_Hoffman.extend.500	0.00388563	0.000903891
MamGypLTR1a	Coding_UCSC	-0.00107984	9.82891e-05
MamGypLTR1a	Coding_UCSC.extend.500	-0.0020607	0.000247485
MamGypLTR1a	Conserved_LindbladToh	-0.00130144	0.000142544
MamGypLTR1a	Conserved_LindbladToh.extend.500	0.000408272	0.000453369
MamGypLTR1a	CTCF_Hoffman	0.000364012	0.000428416
MamGypLTR1a	CTCF_Hoffman.extend.500	0.000889412	0.00054685
MamGypLTR1a	DGF_ENCODE	0.000920226	0.000470359
MamGypLTR1a	DGF_ENCODE.extend.500	0.00161773	0.000467516
MamGypLTR1a	DHS_peaks_Trynka	0.000926757	0.000475672
MamGypLTR1a	DHS_Trynka	0.00108736	0.000542575
MamGypLTR1a	DHS_Trynka.extend.500	0.00212039	0.000507473
MamGypLTR1a	Enhancer_Andersson	0.000215872	0.000544066
MamGypLTR1a	Enhancer_Andersson.extend.500	0.00016277	0.000528763
MamGypLTR1a	Enhancer_Hoffman	0.000335641	0.000526757
MamGypLTR1a	Enhancer_Hoffman.extend.500	-0.000346497	0.000458894
MamGypLTR1a	FetalDHS_Trynka	0.00034001	0.000523724
MamGypLTR1a	FetalDHS_Trynka.extend.500	0.00151513	0.000587678
MamGypLTR1a	H3K27ac_Hnisz	0.000574546	0.000581223
MamGypLTR1a	H3K27ac_Hnisz.extend.500	0.000454692	0.000578138
MamGypLTR1a	H3K27ac_PGC2	0.000532926	0.000558028
MamGypLTR1a	H3K27ac_PGC2.extend.500	0.000417289	0.000559352
MamGypLTR1a	H3K4me1_peaks_Trynka	0.00163321	0.000491608
MamGypLTR1a	H3K4me1_Trynka	0.0019643	0.000530495
MamGypLTR1a	H3K4me1_Trynka.extend.500	0.00231509	0.000480684
MamGypLTR1a	H3K4me3_peaks_Trynka	-0.000490953	0.000353338
MamGypLTR1a	H3K4me3_Trynka	-0.0012505	0.000397597
MamGypLTR1a	H3K4me3_Trynka.extend.500	-0.00103223	0.000533519
MamGypLTR1a	H3K9ac_peaks_Trynka	-0.000297888	0.000329626
MamGypLTR1a	H3K9ac_Trynka	-0.000278789	0.000491284
MamGypLTR1a	H3K9ac_Trynka.extend.500	-0.00065518	0.000522915
MamGypLTR1a	Intron_UCSC	-0.00315021	0.000474104
MamGypLTR1a	Intron_UCSC.extend.500	-0.00333147	0.000473689
MamGypLTR1a	PromoterFlanking_Hoffman	0.000574483	0.000521059
MamGypLTR1a	PromoterFlanking_Hoffman.extend.500	0.000525981	0.000565631
MamGypLTR1a	Promoter_UCSC	-0.000967881	0.000282389
MamGypLTR1a	Promoter_UCSC.extend.500	-0.00117238	0.000264531
MamGypLTR1a	Repressed_Hoffman	0.00131764	0.000503596
MamGypLTR1a	Repressed_Hoffman.extend.500	0.00259344	0.000448203
MamGypLTR1a	SuperEnhancer_Hnisz	-0.00053876	0.00049277
MamGypLTR1a	SuperEnhancer_Hnisz.extend.500	-0.000525119	0.000492813
MamGypLTR1a	TFBS_ENCODE	0.000844202	0.000495539
MamGypLTR1a	TFBS_ENCODE.extend.500	0.000700903	0.000538051
MamGypLTR1a	Transcribed_Hoffman	-0.00282764	0.000447849
MamGypLTR1a	Transcribed_Hoffman.extend.500	-0.0021603	0.000566028
MamGypLTR1a	TSS_Hoffman	-0.000938922	0.000204584
MamGypLTR1a	TSS_Hoffman.extend.500	-0.00122272	0.000260033
MamGypLTR1a	UTR_3_UCSC	-0.000902784	0.000107467
MamGypLTR1a	UTR_3_UCSC.extend.500	-0.00114849	0.000219055
MamGypLTR1a	UTR_5_UCSC	-0.000562141	0.000146527
MamGypLTR1a	UTR_5_UCSC.extend.500	-0.00142306	0.000112762
MamGypLTR1a	WeakEnhancer_Hoffman	-0.000211502	0.000506134
MamGypLTR1a	WeakEnhancer_Hoffman.extend.500	1.7757e-05	0.00051591
ALU	Coding_UCSC	-0.0376183	0.00156078
ALU	Coding_UCSC.extend.500	-0.0225362	0.00202422
ALU	Conserved_LindbladToh	-0.0681755	0.00147352
ALU	Conserved_LindbladToh.extend.500	-0.0790712	0.00305719
ALU	CTCF_Hoffman	-0.019695	0.000941907
ALU	CTCF_Hoffman.extend.500	-0.00539035	0.00133072
ALU	DGF_ENCODE	-0.109554	0.0029661
ALU	DGF_ENCODE.extend.500	-0.0310756	0.00264827
ALU	DHS_peaks_Trynka	-0.127631	0.00262341
ALU	DHS_Trynka	-0.153748	0.00309136
ALU	DHS_Trynka.extend.500	-0.0516189	0.0024295
ALU	Enhancer_Andersson	-0.018825	0.000720095
ALU	Enhancer_Andersson.extend.500	-0.0099116	0.00100588
ALU	Enhancer_Hoffman	-0.0271718	0.001409
ALU	Enhancer_Hoffman.extend.500	0.0081444	0.00198886
ALU	FetalDHS_Trynka	-0.113243	0.00239342
ALU	FetalDHS_Trynka.extend.500	-0.0555906	0.00216907
ALU	H3K27ac_Hnisz	0.0452323	0.0032992
ALU	H3K27ac_Hnisz.extend.500	0.0548099	0.00322175
ALU	H3K27ac_PGC2	-0.00169639	0.00259713
ALU	H3K27ac_PGC2.extend.500	0.0251441	0.0026971
ALU	H3K4me1_peaks_Trynka	-0.0699194	0.00316525
ALU	H3K4me1_Trynka	-0.0471712	0.00323819
ALU	H3K4me1_Trynka.extend.500	0.0217096	0.00287955
ALU	H3K4me3_peaks_Trynka	-0.0605788	0.0017196
ALU	H3K4me3_Trynka	-0.0740821	0.00266554
ALU	H3K4me3_Trynka.extend.500	-0.0264957	0.00378453
ALU	H3K9ac_peaks_Trynka	-0.0397485	0.00165878
ALU	H3K9ac_Trynka	-0.0464833	0.00246374
ALU	H3K9ac_Trynka.extend.500	0.0155582	0.00332801
ALU	Intron_UCSC	0.0520592	0.00290986
ALU	Intron_UCSC.extend.500	0.0443506	0.00289226
ALU	PromoterFlanking_Hoffman	0.00284791	0.000737896
ALU	PromoterFlanking_Hoffman.extend.500	0.0138859	0.00149667
ALU	Promoter_UCSC	0.000841533	0.00198754
ALU	Promoter_UCSC.extend.500	0.00761955	0.00224545
ALU	Repressed_Hoffman	-0.0861232	0.00284124
ALU	Repressed_Hoffman.extend.500	-0.0748554	0.00382853
ALU	SuperEnhancer_Hnisz	0.0426096	0.00303838
ALU	SuperEnhancer_Hnisz.extend.500	0.045243	0.00307586
ALU	TFBS_ENCODE	-0.0864155	0.00238924
ALU	TFBS_ENCODE.extend.500	-0.0235971	0.00219322
ALU	Transcribed_Hoffman	0.123129	0.00256682
ALU	Transcribed_Hoffman.extend.500	0.0833435	0.00248717
ALU	TSS_Hoffman	-0.0254599	0.0013517
ALU	TSS_Hoffman.extend.500	-0.00599285	0.00146226
ALU	UTR_3_UCSC	-0.0192163	0.00108337
ALU	UTR_3_UCSC.extend.500	-0.0161678	0.00147525
ALU	UTR_5_UCSC	-0.0199176	0.000916384
ALU	UTR_5_UCSC.extend.500	-0.0212415	0.00136646
ALU	WeakEnhancer_Hoffman	-0.0363657	0.00135994
ALU	WeakEnhancer_Hoffman.extend.500	-0.00506847	0.00188175
MER83B	Coding_UCSC	-0.000414299	3.93635e-05
MER83B	Coding_UCSC.extend.500	-0.000625042	0.000261215
MER83B	Conserved_LindbladToh	-0.0005555	5.02505e-05
MER83B	Conserved_LindbladToh.extend.500	-0.00113283	0.000411096
MER83B	CTCF_Hoffman	-0.000305324	0.00020677
MER83B	CTCF_Hoffman.extend.500	-0.000415352	0.000296307
MER83B	DGF_ENCODE	0.00111836	0.000473053
MER83B	DGF_ENCODE.extend.500	0.00211961	0.000404808
MER83B	DHS_peaks_Trynka	0.000512399	0.000368533
MER83B	DHS_Trynka	0.000608062	0.000471763
MER83B	DHS_Trynka.extend.500	0.00140641	0.000536758
MER83B	Enhancer_Andersson	0.00164248	0.00130902
MER83B	Enhancer_Andersson.extend.500	0.00157313	0.00100014
MER83B	Enhancer_Hoffman	-7.78202e-05	0.000305302
MER83B	Enhancer_Hoffman.extend.500	0.00025776	0.00049357
MER83B	FetalDHS_Trynka	0.000221754	0.000471169
MER83B	FetalDHS_Trynka.extend.500	0.000550545	0.000544426
MER83B	H3K27ac_Hnisz	0.000615	0.000474417
MER83B	H3K27ac_Hnisz.extend.500	0.0004023	0.000467561
MER83B	H3K27ac_PGC2	0.00050886	0.000455846
MER83B	H3K27ac_PGC2.extend.500	0.000543004	0.000469535
MER83B	H3K4me1_peaks_Trynka	0.00120443	0.000550076
MER83B	H3K4me1_Trynka	0.00112029	0.000464585
MER83B	H3K4me1_Trynka.extend.500	0.00120049	0.000492324
MER83B	H3K4me3_peaks_Trynka	0.000219182	0.000362162
MER83B	H3K4me3_Trynka	0.00220691	0.00069069
MER83B	H3K4me3_Trynka.extend.500	0.0013189	0.000522398
MER83B	H3K9ac_peaks_Trynka	0.000283339	0.000446755
MER83B	H3K9ac_Trynka	-0.000511281	0.000340416
MER83B	H3K9ac_Trynka.extend.500	-0.000336675	0.000481395
MER83B	Intron_UCSC	-0.00078351	0.00048637
MER83B	Intron_UCSC.extend.500	-0.000849328	0.000486753
MER83B	PromoterFlanking_Hoffman	-0.000301774	2.76082e-05
MER83B	PromoterFlanking_Hoffman.extend.500	0.000244	0.000663419
MER83B	Promoter_UCSC	-0.000411602	0.000183327
MER83B	Promoter_UCSC.extend.500	-0.000497561	0.000169142
MER83B	Repressed_Hoffman	-0.000405525	0.000424654
MER83B	Repressed_Hoffman.extend.500	-0.000572866	0.000498696
MER83B	SuperEnhancer_Hnisz	-6.83131e-05	0.000496003
MER83B	SuperEnhancer_Hnisz.extend.500	-9.52331e-05	0.000492907
MER83B	TFBS_ENCODE	0.00209282	0.000645367
MER83B	TFBS_ENCODE.extend.500	0.00143018	0.000456537
MER83B	Transcribed_Hoffman	-0.000910547	0.000459139
MER83B	Transcribed_Hoffman.extend.500	-0.000309238	0.000493027
MER83B	TSS_Hoffman	6.98351e-06	0.000434003
MER83B	TSS_Hoffman.extend.500	4.3013e-05	0.000636548
MER83B	UTR_3_UCSC	-0.000356322	3.34553e-05
MER83B	UTR_3_UCSC.extend.500	-0.000549396	5.18061e-05
MER83B	UTR_5_UCSC	-0.000250256	2.33289e-05
MER83B	UTR_5_UCSC.extend.500	-0.000179408	0.000376527
MER83B	WeakEnhancer_Hoffman	0.0012292	0.000834994
MER83B	WeakEnhancer_Hoffman.extend.500	0.00103857	0.000628741
Charlie25	Coding_UCSC	-0.00148344	6.16236e-05
Charlie25	Coding_UCSC.extend.500	-0.00281014	0.000186097
Charlie25	Conserved_LindbladToh	-0.000228688	0.000375751
Charlie25	Conserved_LindbladToh.extend.500	0.000272293	0.000647809
Charlie25	CTCF_Hoffman	0.000158265	0.000568195
Charlie25	CTCF_Hoffman.extend.500	-0.000321686	0.000596587
Charlie25	DGF_ENCODE	-0.00072145	0.00045422
Charlie25	DGF_ENCODE.extend.500	-0.000291209	0.000561721
Charlie25	DHS_peaks_Trynka	0.00115344	0.000573855
Charlie25	DHS_Trynka	0.00179725	0.000644821
Charlie25	DHS_Trynka.extend.500	0.00142469	0.000615699
Charlie25	Enhancer_Andersson	4.54662e-06	0.000402899
Charlie25	Enhancer_Andersson.extend.500	7.57882e-05	0.00070095
Charlie25	Enhancer_Hoffman	-0.000417932	0.000575225
Charlie25	Enhancer_Hoffman.extend.500	-0.000867186	0.000600302
Charlie25	FetalDHS_Trynka	0.00162565	0.000647932
Charlie25	FetalDHS_Trynka.extend.500	0.00149156	0.000773543
Charlie25	H3K27ac_Hnisz	-0.0028421	0.000739228
Charlie25	H3K27ac_Hnisz.extend.500	-0.00232325	0.000738701
Charlie25	H3K27ac_PGC2	-0.00207745	0.000700287
Charlie25	H3K27ac_PGC2.extend.500	-0.00200653	0.000796161
Charlie25	H3K4me1_peaks_Trynka	-0.00133364	0.000444822
Charlie25	H3K4me1_Trynka	-0.00129461	0.000756908
Charlie25	H3K4me1_Trynka.extend.500	-0.00155117	0.000810678
Charlie25	H3K4me3_peaks_Trynka	-0.000946956	0.000363806
Charlie25	H3K4me3_Trynka	-0.00131868	0.000521179
Charlie25	H3K4me3_Trynka.extend.500	-0.00132737	0.000632749
Charlie25	H3K9ac_peaks_Trynka	-0.000917275	0.000418414
Charlie25	H3K9ac_Trynka	-0.00140779	0.000565878
Charlie25	H3K9ac_Trynka.extend.500	-0.00221032	0.000608674
Charlie25	Intron_UCSC	-0.00232476	0.000667044
Charlie25	Intron_UCSC.extend.500	-0.00256254	0.000665719
Charlie25	PromoterFlanking_Hoffman	-0.000800366	0.000205732
Charlie25	PromoterFlanking_Hoffman.extend.500	-0.00108186	0.0003975
Charlie25	Promoter_UCSC	-0.00205436	0.000103298
Charlie25	Promoter_UCSC.extend.500	-0.0023054	0.000110335
Charlie25	Repressed_Hoffman	0.00212313	0.000540458
Charlie25	Repressed_Hoffman.extend.500	0.00282496	0.000612526
Charlie25	SuperEnhancer_Hnisz	-0.0017353	0.000633214
Charlie25	SuperEnhancer_Hnisz.extend.500	-0.00166116	0.000647828
Charlie25	TFBS_ENCODE	-0.000281605	0.000488582
Charlie25	TFBS_ENCODE.extend.500	-6.4479e-05	0.000643614
Charlie25	Transcribed_Hoffman	-0.00158007	0.000477119
Charlie25	Transcribed_Hoffman.extend.500	-0.000137292	0.00070508
Charlie25	TSS_Hoffman	-0.0014772	0.000133771
Charlie25	TSS_Hoffman.extend.500	-0.00162606	0.000287032
Charlie25	UTR_3_UCSC	-0.00127585	5.16574e-05
Charlie25	UTR_3_UCSC.extend.500	-0.00191485	9.14778e-05
Charlie25	UTR_5_UCSC	-0.000896066	3.62427e-05
Charlie25	UTR_5_UCSC.extend.500	-0.00166485	0.00020534
Charlie25	WeakEnhancer_Hoffman	-0.000760098	0.000326838
Charlie25	WeakEnhancer_Hoffman.extend.500	-0.00134228	0.000462254
MLT1A0-int	Coding_UCSC	-0.00159033	0.000100119
MLT1A0-int	Coding_UCSC.extend.500	-0.00341554	0.000150727
MLT1A0-int	Conserved_LindbladToh	-0.00229186	8.19931e-05
MLT1A0-int	Conserved_LindbladToh.extend.500	-0.0088594	0.00037684
MLT1A0-int	CTCF_Hoffman	-0.000917842	0.000357401
MLT1A0-int	CTCF_Hoffman.extend.500	-0.000871051	0.000587712
MLT1A0-int	DGF_ENCODE	-0.000927572	0.000398451
MLT1A0-int	DGF_ENCODE.extend.500	-0.00185127	0.000720123
MLT1A0-int	DHS_peaks_Trynka	-0.00147574	0.000392157
MLT1A0-int	DHS_Trynka	-0.00132377	0.000481844
MLT1A0-int	DHS_Trynka.extend.500	-0.001402	0.000696
MLT1A0-int	Enhancer_Andersson	-0.000328852	0.000298338
MLT1A0-int	Enhancer_Andersson.extend.500	-0.000722907	0.00046581
MLT1A0-int	Enhancer_Hoffman	-0.00146776	0.000498792
MLT1A0-int	Enhancer_Hoffman.extend.500	-0.00226642	0.000557625
MLT1A0-int	FetalDHS_Trynka	-0.0025939	0.000366461
MLT1A0-int	FetalDHS_Trynka.extend.500	-0.0041207	0.000544805
MLT1A0-int	H3K27ac_Hnisz	-0.00432529	0.000680807
MLT1A0-int	H3K27ac_Hnisz.extend.500	-0.00433477	0.000702299
MLT1A0-int	H3K27ac_PGC2	-0.00365665	0.000593317
MLT1A0-int	H3K27ac_PGC2.extend.500	-0.00387121	0.000675733
MLT1A0-int	H3K4me1_peaks_Trynka	-0.00241267	0.000410169
MLT1A0-int	H3K4me1_Trynka	-0.00274354	0.000604504
MLT1A0-int	H3K4me1_Trynka.extend.500	-0.00241867	0.000749899
MLT1A0-int	H3K4me3_peaks_Trynka	-0.00130401	0.000279494
MLT1A0-int	H3K4me3_Trynka	-0.00132911	0.000586826
MLT1A0-int	H3K4me3_Trynka.extend.500	-0.00117782	0.000753601
MLT1A0-int	H3K9ac_peaks_Trynka	-0.00234785	0.000169788
MLT1A0-int	H3K9ac_Trynka	-0.00389807	0.000353564
MLT1A0-int	H3K9ac_Trynka.extend.500	-0.00549297	0.000422361
MLT1A0-int	Intron_UCSC	-0.00463428	0.00070073
MLT1A0-int	Intron_UCSC.extend.500	-0.00489969	0.000702597
MLT1A0-int	PromoterFlanking_Hoffman	-0.00100189	0.000187045
MLT1A0-int	PromoterFlanking_Hoffman.extend.500	-0.00172299	0.000346854
MLT1A0-int	Promoter_UCSC	-0.00131528	0.000539723
MLT1A0-int	Promoter_UCSC.extend.500	-0.00163042	0.000498465
MLT1A0-int	Repressed_Hoffman	0.00265938	0.000574686
MLT1A0-int	Repressed_Hoffman.extend.500	0.00476405	0.000615609
MLT1A0-int	SuperEnhancer_Hnisz	-0.0025202	0.000668825
MLT1A0-int	SuperEnhancer_Hnisz.extend.500	-0.00257519	0.000667875
MLT1A0-int	TFBS_ENCODE	-0.00177944	0.000455418
MLT1A0-int	TFBS_ENCODE.extend.500	-0.00272337	0.000657981
MLT1A0-int	Transcribed_Hoffman	-0.00202607	0.000549147
MLT1A0-int	Transcribed_Hoffman.extend.500	0.00102568	0.000571401
MLT1A0-int	TSS_Hoffman	-0.00173825	0.000133309
MLT1A0-int	TSS_Hoffman.extend.500	-0.00236845	0.000193025
MLT1A0-int	UTR_3_UCSC	-0.000505835	0.000707112
MLT1A0-int	UTR_3_UCSC.extend.500	-0.00158559	0.000477281
MLT1A0-int	UTR_5_UCSC	-0.000935024	0.000107852
MLT1A0-int	UTR_5_UCSC.extend.500	-0.00200717	0.000177022
MLT1A0-int	WeakEnhancer_Hoffman	-0.000888363	0.000324852
MLT1A0-int	WeakEnhancer_Hoffman.extend.500	-0.00193724	0.000463644
LTR22B	Coding_UCSC	-0.000711877	4.03264e-05
LTR22B	Coding_UCSC.extend.500	-0.000995517	0.000284295
LTR22B	Conserved_LindbladToh	-0.000954498	5.19791e-05
LTR22B	Conserved_LindbladToh.extend.500	-0.00320639	0.000303393
LTR22B	CTCF_Hoffman	0.00100929	0.000745814
LTR22B	CTCF_Hoffman.extend.500	0.00181739	0.0008325
LTR22B	DGF_ENCODE	0.00401924	0.000514453
LTR22B	DGF_ENCODE.extend.500	0.00433896	0.000384804
LTR22B	DHS_peaks_Trynka	0.00217949	0.000514613
LTR22B	DHS_Trynka	0.00542674	0.000754341
LTR22B	DHS_Trynka.extend.500	0.00337122	0.000508376
LTR22B	Enhancer_Andersson	-0.000101091	0.000272826
LTR22B	Enhancer_Andersson.extend.500	0.00053184	0.000696091
LTR22B	Enhancer_Hoffman	0.000414677	0.000649495
LTR22B	Enhancer_Hoffman.extend.500	0.000291495	0.000631726
LTR22B	FetalDHS_Trynka	-9.89474e-05	0.000431864
LTR22B	FetalDHS_Trynka.extend.500	0.000182494	0.000559645
LTR22B	H3K27ac_Hnisz	-0.000545743	0.000590439
LTR22B	H3K27ac_Hnisz.extend.500	-0.000565235	0.00056568
LTR22B	H3K27ac_PGC2	-0.000427581	0.000589384
LTR22B	H3K27ac_PGC2.extend.500	-0.000808088	0.000564173
LTR22B	H3K4me1_peaks_Trynka	0.00162231	0.000544562
LTR22B	H3K4me1_Trynka	0.00210644	0.000561889
LTR22B	H3K4me1_Trynka.extend.500	0.00143498	0.000490229
LTR22B	H3K4me3_peaks_Trynka	0.00190108	0.000749188
LTR22B	H3K4me3_Trynka	0.00467227	0.000966866
LTR22B	H3K4me3_Trynka.extend.500	0.00575647	0.000761362
LTR22B	H3K9ac_peaks_Trynka	-0.000678525	0.000373524
LTR22B	H3K9ac_Trynka	-0.000429514	0.000549096
LTR22B	H3K9ac_Trynka.extend.500	-2.93397e-05	0.000646343
LTR22B	Intron_UCSC	-0.00114849	0.000558393
LTR22B	Intron_UCSC.extend.500	-0.00126245	0.000556644
LTR22B	PromoterFlanking_Hoffman	-0.000129357	0.000278413
LTR22B	PromoterFlanking_Hoffman.extend.500	0.00143436	0.00080959
LTR22B	Promoter_UCSC	-0.000804721	0.000155778
LTR22B	Promoter_UCSC.extend.500	-0.000758196	0.000230609
LTR22B	Repressed_Hoffman	-0.00210595	0.000423838
LTR22B	Repressed_Hoffman.extend.500	0.000207576	0.000461437
LTR22B	SuperEnhancer_Hnisz	-0.000174335	0.000724291
LTR22B	SuperEnhancer_Hnisz.extend.500	-0.00022017	0.000718646
LTR22B	TFBS_ENCODE	0.0052759	0.000854642
LTR22B	TFBS_ENCODE.extend.500	0.00373508	0.000618784
LTR22B	Transcribed_Hoffman	-0.000433605	0.000498081
LTR22B	Transcribed_Hoffman.extend.500	-0.000378184	0.000680112
LTR22B	TSS_Hoffman	0.000421854	0.000522164
LTR22B	TSS_Hoffman.extend.500	0.000576869	0.000843171
LTR22B	UTR_3_UCSC	-0.000612257	3.42227e-05
LTR22B	UTR_3_UCSC.extend.500	-0.000944009	5.31338e-05
LTR22B	UTR_5_UCSC	-0.000430007	2.4461e-05
LTR22B	UTR_5_UCSC.extend.500	-0.000731877	0.000163649
LTR22B	WeakEnhancer_Hoffman	0.00153817	0.000654707
LTR22B	WeakEnhancer_Hoffman.extend.500	0.00184147	0.000721031
LTR10E	Coding_UCSC	-0.000834509	6.67937e-05
LTR10E	Coding_UCSC.extend.500	-0.00151047	0.000211264
LTR10E	Conserved_LindbladToh	-0.00111893	7.70641e-05
LTR10E	Conserved_LindbladToh.extend.500	-0.0036123	0.000433983
LTR10E	CTCF_Hoffman	-0.00031987	0.000466366
LTR10E	CTCF_Hoffman.extend.500	-0.000730945	0.000398932
LTR10E	DGF_ENCODE	0.00382758	0.000796542
LTR10E	DGF_ENCODE.extend.500	0.00334082	0.000665579
LTR10E	DHS_peaks_Trynka	0.000547662	0.000491876
LTR10E	DHS_Trynka	0.00034641	0.000559822
LTR10E	DHS_Trynka.extend.500	0.000832016	0.000891163
LTR10E	Enhancer_Andersson	0.000256568	0.0005192
LTR10E	Enhancer_Andersson.extend.500	-0.000130085	0.00038323
LTR10E	Enhancer_Hoffman	0.00209306	0.000818268
LTR10E	Enhancer_Hoffman.extend.500	0.00271641	0.000852352
LTR10E	FetalDHS_Trynka	-0.00123077	0.000289117
LTR10E	FetalDHS_Trynka.extend.500	-0.00205318	0.000540213
LTR10E	H3K27ac_Hnisz	0.00193169	0.000977952
LTR10E	H3K27ac_Hnisz.extend.500	0.00239422	0.000885873
LTR10E	H3K27ac_PGC2	0.000403814	0.000731412
LTR10E	H3K27ac_PGC2.extend.500	0.000494716	0.000798078
LTR10E	H3K4me1_peaks_Trynka	-0.000320787	0.000536388
LTR10E	H3K4me1_Trynka	-0.000796282	0.00080731
LTR10E	H3K4me1_Trynka.extend.500	-0.00036966	0.00106128
LTR10E	H3K4me3_peaks_Trynka	0.00417736	0.0011424
LTR10E	H3K4me3_Trynka	0.00514782	0.00109938
LTR10E	H3K4me3_Trynka.extend.500	0.00546558	0.00111431
LTR10E	H3K9ac_peaks_Trynka	-0.000472562	0.000326636
LTR10E	H3K9ac_Trynka	-0.000456624	0.000536676
LTR10E	H3K9ac_Trynka.extend.500	-0.000321639	0.000678691
LTR10E	Intron_UCSC	-0.000814914	0.000816217
LTR10E	Intron_UCSC.extend.500	-0.000950834	0.000818575
LTR10E	PromoterFlanking_Hoffman	-0.000441861	0.000173139
LTR10E	PromoterFlanking_Hoffman.extend.500	-0.000463067	0.00038722
LTR10E	Promoter_UCSC	-0.00100869	0.000153235
LTR10E	Promoter_UCSC.extend.500	-0.00021893	0.000644612
LTR10E	Repressed_Hoffman	-0.00236665	0.000679858
LTR10E	Repressed_Hoffman.extend.500	-0.00131485	0.000645408
LTR10E	SuperEnhancer_Hnisz	-5.48114e-05	0.000730767
LTR10E	SuperEnhancer_Hnisz.extend.500	1.18854e-05	0.000733466
LTR10E	TFBS_ENCODE	0.0098501	0.00152551
LTR10E	TFBS_ENCODE.extend.500	0.00609884	0.000867356
LTR10E	Transcribed_Hoffman	0.00200272	0.000707413
LTR10E	Transcribed_Hoffman.extend.500	0.00142267	0.00055832
LTR10E	TSS_Hoffman	-0.000337714	0.000348608
LTR10E	TSS_Hoffman.extend.500	0.00023307	0.000711702
LTR10E	UTR_3_UCSC	-0.000717729	5.6785e-05
LTR10E	UTR_3_UCSC.extend.500	-0.00101364	0.000135405
LTR10E	UTR_5_UCSC	-0.000504083	4.10409e-05
LTR10E	UTR_5_UCSC.extend.500	-0.000649583	0.000392448
LTR10E	WeakEnhancer_Hoffman	-0.000328372	0.000307599
LTR10E	WeakEnhancer_Hoffman.extend.500	0.00069153	0.000655251
Zaphod	Coding_UCSC	-0.00174462	0.000135834
Zaphod	Coding_UCSC.extend.500	-0.0038182	0.00015493
Zaphod	Conserved_LindbladToh	-0.00202973	0.000169704
Zaphod	Conserved_LindbladToh.extend.500	-0.00386408	0.000565262
Zaphod	CTCF_Hoffman	-0.00140961	0.00028715
Zaphod	CTCF_Hoffman.extend.500	-0.0010347	0.000546831
Zaphod	DGF_ENCODE	-0.00152639	0.00038324
Zaphod	DGF_ENCODE.extend.500	-0.00099571	0.000564034
Zaphod	DHS_peaks_Trynka	-0.000821925	0.000433458
Zaphod	DHS_Trynka	-0.000712993	0.000454922
Zaphod	DHS_Trynka.extend.500	-0.000436767	0.000593197
Zaphod	Enhancer_Andersson	-0.000185379	0.000442021
Zaphod	Enhancer_Andersson.extend.500	-7.46859e-05	0.000645316
Zaphod	Enhancer_Hoffman	-0.00136887	0.000483929
Zaphod	Enhancer_Hoffman.extend.500	-0.00188177	0.000500605
Zaphod	FetalDHS_Trynka	-0.000791563	0.00045007
Zaphod	FetalDHS_Trynka.extend.500	-0.000890308	0.000532545
Zaphod	H3K27ac_Hnisz	-0.00112911	0.000811497
Zaphod	H3K27ac_Hnisz.extend.500	-0.000851256	0.000813878
Zaphod	H3K27ac_PGC2	-0.00326493	0.000578295
Zaphod	H3K27ac_PGC2.extend.500	-0.00320113	0.000636249
Zaphod	H3K4me1_peaks_Trynka	-0.00283837	0.000333706
Zaphod	H3K4me1_Trynka	-0.00361927	0.000569258
Zaphod	H3K4me1_Trynka.extend.500	-0.00201123	0.000688854
Zaphod	H3K4me3_peaks_Trynka	-0.00172193	0.000264368
Zaphod	H3K4me3_Trynka	-0.00277873	0.000441513
Zaphod	H3K4me3_Trynka.extend.500	-0.00335687	0.000578171
Zaphod	H3K9ac_peaks_Trynka	-0.00201393	0.000255908
Zaphod	H3K9ac_Trynka	-0.00283263	0.000491228
Zaphod	H3K9ac_Trynka.extend.500	-0.0034603	0.000524246
Zaphod	Intron_UCSC	-0.0074613	0.000633232
Zaphod	Intron_UCSC.extend.500	-0.00773332	0.000636995
Zaphod	PromoterFlanking_Hoffman	-7.81704e-05	0.000548789
Zaphod	PromoterFlanking_Hoffman.extend.500	5.93542e-05	0.000617787
Zaphod	Promoter_UCSC	-0.00228008	0.000240207
Zaphod	Promoter_UCSC.extend.500	-0.00249931	0.000250586
Zaphod	Repressed_Hoffman	0.00600733	0.000531752
Zaphod	Repressed_Hoffman.extend.500	0.00622298	0.000503959
Zaphod	SuperEnhancer_Hnisz	-0.000873229	0.00086447
Zaphod	SuperEnhancer_Hnisz.extend.500	-0.000939617	0.000863324
Zaphod	TFBS_ENCODE	-0.00115167	0.000420507
Zaphod	TFBS_ENCODE.extend.500	-0.00131424	0.000579626
Zaphod	Transcribed_Hoffman	-0.00491772	0.000438775
Zaphod	Transcribed_Hoffman.extend.500	-0.00132893	0.000620478
Zaphod	TSS_Hoffman	-0.00126801	0.00029904
Zaphod	TSS_Hoffman.extend.500	-0.00148777	0.000383584
Zaphod	UTR_3_UCSC	-0.00145279	0.000148244
Zaphod	UTR_3_UCSC.extend.500	-0.00240365	0.000122135
Zaphod	UTR_5_UCSC	-0.000888151	0.000189681
Zaphod	UTR_5_UCSC.extend.500	-0.00209277	0.000193936
Zaphod	WeakEnhancer_Hoffman	-0.000668395	0.00036764
Zaphod	WeakEnhancer_Hoffman.extend.500	-0.00163631	0.000511303
MamGyp-int	Coding_UCSC	0.00122911	0.00128699
MamGyp-int	Coding_UCSC.extend.500	-0.000266216	0.000668322
MamGyp-int	Conserved_LindbladToh	0.000548243	0.000636893
MamGyp-int	Conserved_LindbladToh.extend.500	0.000714825	0.000610144
MamGyp-int	CTCF_Hoffman	0.000106817	0.000523842
MamGyp-int	CTCF_Hoffman.extend.500	5.20213e-05	0.000573352
MamGyp-int	DGF_ENCODE	7.8337e-05	0.000422793
MamGyp-int	DGF_ENCODE.extend.500	0.000493495	0.000504952
MamGyp-int	DHS_peaks_Trynka	0.000442906	0.000416241
MamGyp-int	DHS_Trynka	0.000825242	0.000434193
MamGyp-int	DHS_Trynka.extend.500	0.00156325	0.000508987
MamGyp-int	Enhancer_Andersson	-4.24978e-05	0.000295419
MamGyp-int	Enhancer_Andersson.extend.500	-0.000422862	0.000206087
MamGyp-int	Enhancer_Hoffman	0.00038018	0.000614702
MamGyp-int	Enhancer_Hoffman.extend.500	0.000165843	0.000681283
MamGyp-int	FetalDHS_Trynka	0.000978963	0.000528964
MamGyp-int	FetalDHS_Trynka.extend.500	0.00119568	0.000602962
MamGyp-int	H3K27ac_Hnisz	-0.00021775	0.000671027
MamGyp-int	H3K27ac_Hnisz.extend.500	-0.000218527	0.000665872
MamGyp-int	H3K27ac_PGC2	0.000423829	0.000657038
MamGyp-int	H3K27ac_PGC2.extend.500	0.000139642	0.000663225
MamGyp-int	H3K4me1_peaks_Trynka	0.000947663	0.000526253
MamGyp-int	H3K4me1_Trynka	0.000331798	0.000613413
MamGyp-int	H3K4me1_Trynka.extend.500	0.000148389	0.000629405
MamGyp-int	H3K4me3_peaks_Trynka	0.000271763	0.000515987
MamGyp-int	H3K4me3_Trynka	-2.22017e-05	0.000558155
MamGyp-int	H3K4me3_Trynka.extend.500	-0.000628418	0.00055578
MamGyp-int	H3K9ac_peaks_Trynka	0.000369509	0.000461371
MamGyp-int	H3K9ac_Trynka	-0.000135339	0.000555199
MamGyp-int	H3K9ac_Trynka.extend.500	-0.000348492	0.000540831
MamGyp-int	Intron_UCSC	-0.00297105	0.000417568
MamGyp-int	Intron_UCSC.extend.500	-0.00266544	0.000478576
MamGyp-int	PromoterFlanking_Hoffman	0.000593431	0.000880362
MamGyp-int	PromoterFlanking_Hoffman.extend.500	0.000677475	0.000803889
MamGyp-int	Promoter_UCSC	-0.000696491	0.000235171
MamGyp-int	Promoter_UCSC.extend.500	-0.000623765	0.000279942
MamGyp-int	Repressed_Hoffman	0.000363443	0.000541827
MamGyp-int	Repressed_Hoffman.extend.500	0.00108841	0.000503819
MamGyp-int	SuperEnhancer_Hnisz	-0.000252422	0.000701649
MamGyp-int	SuperEnhancer_Hnisz.extend.500	-0.000293548	0.000696018
MamGyp-int	TFBS_ENCODE	-0.00048285	0.0004201
MamGyp-int	TFBS_ENCODE.extend.500	0.000602747	0.000604714
MamGyp-int	Transcribed_Hoffman	-0.000871808	0.000394127
MamGyp-int	Transcribed_Hoffman.extend.500	0.00045504	0.000459456
MamGyp-int	TSS_Hoffman	0.000603972	0.00104258
MamGyp-int	TSS_Hoffman.extend.500	8.56333e-05	0.000764131
MamGyp-int	UTR_3_UCSC	-0.000377295	0.000176423
MamGyp-int	UTR_3_UCSC.extend.500	-0.00062222	0.000167779
MamGyp-int	UTR_5_UCSC	0.000633765	0.000799881
MamGyp-int	UTR_5_UCSC.extend.500	0.000442455	0.000890156
MamGyp-int	WeakEnhancer_Hoffman	-0.000614268	0.000135787
MamGyp-int	WeakEnhancer_Hoffman.extend.500	-0.000557805	0.000450663
LTR3B	Coding_UCSC	-0.000442905	4.4967e-05
LTR3B	Coding_UCSC.extend.500	-0.000931413	9.41759e-05
LTR3B	Conserved_LindbladToh	-0.000593855	5.71474e-05
LTR3B	Conserved_LindbladToh.extend.500	-0.00136816	0.000486215
LTR3B	CTCF_Hoffman	2.45107e-05	0.000425788
LTR3B	CTCF_Hoffman.extend.500	-0.000283447	0.000485865
LTR3B	DGF_ENCODE	0.00237915	0.000533582
LTR3B	DGF_ENCODE.extend.500	0.00191835	0.000457175
LTR3B	DHS_peaks_Trynka	0.00142391	0.000543811
LTR3B	DHS_Trynka	0.00168717	0.000560675
LTR3B	DHS_Trynka.extend.500	0.00111581	0.000430355
LTR3B	Enhancer_Andersson	-0.000231153	2.30787e-05
LTR3B	Enhancer_Andersson.extend.500	-0.000484282	4.81662e-05
LTR3B	Enhancer_Hoffman	-2.21727e-05	0.000394802
LTR3B	Enhancer_Hoffman.extend.500	0.00130621	0.0010711
LTR3B	FetalDHS_Trynka	0.000384476	0.000580384
LTR3B	FetalDHS_Trynka.extend.500	-1.43479e-05	0.000513051
LTR3B	H3K27ac_Hnisz	0.00152725	0.000629742
LTR3B	H3K27ac_Hnisz.extend.500	0.00164012	0.000591261
LTR3B	H3K27ac_PGC2	0.0017662	0.000679915
LTR3B	H3K27ac_PGC2.extend.500	0.00141654	0.00063836
LTR3B	H3K4me1_peaks_Trynka	0.00169056	0.000572951
LTR3B	H3K4me1_Trynka	0.001781	0.000471781
LTR3B	H3K4me1_Trynka.extend.500	0.00152859	0.000449192
LTR3B	H3K4me3_peaks_Trynka	0.0012468	0.000678945
LTR3B	H3K4me3_Trynka	0.00239526	0.000993034
LTR3B	H3K4me3_Trynka.extend.500	0.00216253	0.000759125
LTR3B	H3K9ac_peaks_Trynka	0.000765907	0.000908559
LTR3B	H3K9ac_Trynka	0.00124938	0.000973134
LTR3B	H3K9ac_Trynka.extend.500	0.001149	0.000752547
LTR3B	Intron_UCSC	-0.00102328	0.000588676
LTR3B	Intron_UCSC.extend.500	-0.00109283	0.000589461
LTR3B	PromoterFlanking_Hoffman	-0.00032261	3.17249e-05
LTR3B	PromoterFlanking_Hoffman.extend.500	0.000306378	0.000796007
LTR3B	Promoter_UCSC	0.000194508	0.000494984
LTR3B	Promoter_UCSC.extend.500	0.000189026	0.000557185
LTR3B	Repressed_Hoffman	-0.000889261	0.00050097
LTR3B	Repressed_Hoffman.extend.500	-0.000321885	0.000532735
LTR3B	SuperEnhancer_Hnisz	0.000432273	0.000906589
LTR3B	SuperEnhancer_Hnisz.extend.500	0.000399767	0.000899141
LTR3B	TFBS_ENCODE	0.00280808	0.000705163
LTR3B	TFBS_ENCODE.extend.500	0.00169402	0.000602687
LTR3B	Transcribed_Hoffman	-0.000145078	0.000585279
LTR3B	Transcribed_Hoffman.extend.500	-0.000116798	0.000744389
LTR3B	TSS_Hoffman	-5.33413e-05	0.000310032
LTR3B	TSS_Hoffman.extend.500	-0.000198759	0.000360612
LTR3B	UTR_3_UCSC	-0.000115156	0.000267322
LTR3B	UTR_3_UCSC.extend.500	0.000288699	0.000690504
LTR3B	UTR_5_UCSC	-0.000267536	2.6978e-05
LTR3B	UTR_5_UCSC.extend.500	-0.000590339	5.98018e-05
LTR3B	WeakEnhancer_Hoffman	0.00188466	0.000995275
LTR3B	WeakEnhancer_Hoffman.extend.500	0.000734577	0.000681312
MLT1G-int	Coding_UCSC	-0.000719869	4.92556e-05
MLT1G-int	Coding_UCSC.extend.500	-0.00137216	0.000169022
MLT1G-int	Conserved_LindbladToh	-0.000858534	0.000125111
MLT1G-int	Conserved_LindbladToh.extend.500	-0.00246995	0.000447087
MLT1G-int	CTCF_Hoffman	-0.000300216	0.000388313
MLT1G-int	CTCF_Hoffman.extend.500	-0.000450323	0.000401584
MLT1G-int	DGF_ENCODE	-0.000400327	0.00034003
MLT1G-int	DGF_ENCODE.extend.500	0.00137545	0.000600692
MLT1G-int	DHS_peaks_Trynka	0.000308888	0.000487985
MLT1G-int	DHS_Trynka	0.000273613	0.000499611
MLT1G-int	DHS_Trynka.extend.500	0.00107842	0.000650287
MLT1G-int	Enhancer_Andersson	-0.000108265	0.000268472
MLT1G-int	Enhancer_Andersson.extend.500	0.000638121	0.000668311
MLT1G-int	Enhancer_Hoffman	-0.000317098	0.000361833
MLT1G-int	Enhancer_Hoffman.extend.500	-0.000121082	0.00062756
MLT1G-int	FetalDHS_Trynka	0.000625961	0.000537311
MLT1G-int	FetalDHS_Trynka.extend.500	0.000416667	0.000617322
MLT1G-int	H3K27ac_Hnisz	-0.000639745	0.000751613
MLT1G-int	H3K27ac_Hnisz.extend.500	-0.000629783	0.000767165
MLT1G-int	H3K27ac_PGC2	-0.000937673	0.000629222
MLT1G-int	H3K27ac_PGC2.extend.500	-0.00111335	0.000653414
MLT1G-int	H3K4me1_peaks_Trynka	-5.6913e-07	0.000442146
MLT1G-int	H3K4me1_Trynka	-0.000106466	0.000671279
[truncated: 42,461 more rows]
